# Supplementary material for: Microbial communities in marine sediments modify success of an invasive macrophyte
Source: Sci Rep. 2017 Aug 29;7:9845. doi: 10.1038/s41598-017-10231-2 (PMC5575248; doi:10.1038/s41598-017-10231-2)
Supplement: Supplementary file 2 — Supplementary Table 2 [file 41598_2017_10231_MOESM2_ESM.xls]

## Sheet: SuppTable2
Supplementary Table 2. Differentially abundant OTUs (GLM contrast: Padjusted < 0.05) in marine sediment in the presence of Zostera muelleri or Caulerpa taxifolia contrasted against unvegetated sediment (ZvsU and CvsU, respectively). Statistical data was generated using negative binomial generalised linear models. CNAbaseMean = 16S copy number adjusted baseMean.
Contrast	OTU	baseMean	CNAbaseMean	LFC	LFCSE	stat	pvalue	padj	LowTax	FullTax
ZvsU	Otu00005	1204.36	343.549	0.61901	0.150988	4.09974	4.13616e-05	0.000515242	Desulfococcus [G] Otu00005	k__Bacteria(100);p__Proteobacteria(100);c__Deltaproteobacteria(100);o__Desulfobacterales(100);f__Desulfobacteraceae(100);g__Desulfococcus(100);unclassified(100);
ZvsU	Otu00008	986.316	473.176	0.491026	0.148261	3.31191	0.000926625	0.00419539	Gammaproteobacteria [C] Otu00008	k__Bacteria(100);p__Proteobacteria(100);c__Gammaproteobacteria(100);unclassified(65);unclassified(65);unclassified(65);unclassified(65);
ZvsU	Otu00010	670.569	335.284	-0.57177	0.181761	-3.14572	0.00165676	0.00582594	GCA004 [O] Otu00010	k__Bacteria(100);p__Chloroflexi(100);c__Anaerolineae(100);o__GCA004(100);unclassified(100);unclassified(100);unclassified(100);
ZvsU	Otu00013	754.097	294.13	1.00261	0.16003	6.2651	3.72578e-10	4.58271e-08	Piscirickettsiaceae [F] Otu00013	k__Bacteria(100);p__Proteobacteria(100);c__Gammaproteobacteria(100);o__Thiotrichales(100);f__Piscirickettsiaceae(100);unclassified(100);unclassified(100);
ZvsU	Otu00016	552.78	210.786	-0.881477	0.228185	-3.86299	0.000112007	0.00105792	Flammeovirgaceae [F] Otu00016	k__Bacteria(100);p__Bacteroidetes(100);c__Cytophagia(100);o__Cytophagales(100);f__Flammeovirgaceae(100);unclassified(100);unclassified(100);
ZvsU	Otu00019	542.021	211.411	2.0279	0.192394	10.5403	5.62985e-26	4.15483e-23	Piscirickettsiaceae [F] Otu00019	k__Bacteria(100);p__Proteobacteria(100);c__Gammaproteobacteria(100);o__Thiotrichales(100);f__Piscirickettsiaceae(100);unclassified(100);unclassified(100);
ZvsU	Otu00024	343.914	134.141	0.806645	0.19293	4.18103	2.90195e-05	0.0004099	Piscirickettsiaceae [F] Otu00024	k__Bacteria(100);p__Proteobacteria(100);c__Gammaproteobacteria(100);o__Thiotrichales(100);f__Piscirickettsiaceae(100);unclassified(100);unclassified(100);
ZvsU	Otu00034	165.119	165.119	-0.758637	0.324328	-2.33911	0.01933	0.0295352	MBGB [C] Otu00034	k__Archaea(100);p__Crenarchaeota(100);c__MBGB(100);unclassified(100);unclassified(100);unclassified(100);unclassified(100);
ZvsU	Otu00035	165.101	82.5506	-0.682332	0.254178	-2.68446	0.00726467	0.0144597	GCA004 [O] Otu00035	k__Bacteria(100);p__Chloroflexi(100);c__Anaerolineae(100);o__GCA004(100);unclassified(100);unclassified(100);unclassified(100);
ZvsU	Otu00038	238.676	115.125	1.73612	0.353562	4.91037	9.09033e-07	2.58025e-05	Helicobacteraceae [F] Otu00038	k__Bacteria(100);p__Proteobacteria(100);c__Epsilonproteobacteria(100);o__Campylobacterales(100);f__Helicobacteraceae(100);unclassified(100);unclassified(100);
ZvsU	Otu00043	172.135	82.5801	1.02307	0.210978	4.84917	1.23976e-06	3.26766e-05	Gammaproteobacteria [C] Otu00043	k__Bacteria(100);p__Proteobacteria(100);c__Gammaproteobacteria(100);unclassified(84);unclassified(84);unclassified(84);unclassified(84);
ZvsU	Otu00044	164.107	62.5773	1.35776	0.208738	6.50461	7.78977e-11	1.43721e-08	Flammeovirgaceae [F] Otu00044	k__Bacteria(100);p__Bacteroidetes(100);c__Cytophagia(100);o__Cytophagales(100);f__Flammeovirgaceae(100);unclassified(100);unclassified(100);
ZvsU	Otu00045	155.772	44.4347	1.16603	0.301236	3.87082	0.000108472	0.00105332	Desulfosarcina [G] Otu00045	k__Bacteria(100);p__Proteobacteria(100);c__Deltaproteobacteria(100);o__Desulfobacterales(100);f__Desulfobacteraceae(100);g__Desulfosarcina(98);unclassified(98);
ZvsU	Otu00046	145.474	46.4886	1.55226	0.276153	5.621	1.89855e-08	9.34085e-07	Desulfobulbaceae [F] Otu00046	k__Bacteria(100);p__Proteobacteria(100);c__Deltaproteobacteria(100);o__Desulfobacterales(100);f__Desulfobulbaceae(100);unclassified(100);unclassified(100);
ZvsU	Otu00048	101.312	56.3203	-0.702349	0.263285	-2.66764	0.00763864	0.0148742	Chromatiaceae [F] Otu00048	k__Bacteria(100);p__Proteobacteria(100);c__Gammaproteobacteria(100);o__Chromatiales(98);f__Chromatiaceae(97);unclassified(97);unclassified(97);
ZvsU	Otu00054	82.4583	31.443	-2.24481	0.377786	-5.942	2.81565e-09	2.07795e-07	Bacteroidetes [P] Otu00054	k__Bacteria(100);p__Bacteroidetes(100);unclassified(63);unclassified(63);unclassified(63);unclassified(63);unclassified(63);
ZvsU	Otu00058	101.695	101.695	0.599715	0.243128	2.46666	0.013638	0.0228859	BA059 [F] Otu00058	k__Bacteria(100);p__Caldithrix(100);c__Caldithrixae(100);o__Caldithrixales(100);f__BA059(100);unclassified(100);unclassified(100);
ZvsU	Otu00059	107.768	107.768	1.53443	0.246113	6.23466	4.52773e-10	4.77352e-08	Desulfuromonadaceae [F] Otu00059	k__Bacteria(100);p__Proteobacteria(100);c__Deltaproteobacteria(100);o__Desulfuromonadales(100);f__Desulfuromonadaceae(100);unclassified(100);unclassified(100);
ZvsU	Otu00062	77.0463	36.9623	-1.06498	0.283854	-3.75185	0.000175538	0.00136481	Gammaproteobacteria [C] Otu00062	k__Bacteria(100);p__Proteobacteria(100);c__Gammaproteobacteria(100);unclassified(75);unclassified(75);unclassified(75);unclassified(75);
ZvsU	Otu00063	66.7844	66.7844	-1.25153	0.331223	-3.77851	0.000157772	0.00129472	OM60 [F] Otu00063	k__Bacteria(100);p__Proteobacteria(100);c__Gammaproteobacteria(100);o__Alteromonadales(100);f__OM60(100);unclassified(80);unclassified(80);
ZvsU	Otu00065	68.8312	33.0211	-0.708908	0.326706	-2.16986	0.0300171	0.0419558	Gammaproteobacteria [C] Otu00065	k__Bacteria(100);p__Proteobacteria(100);c__Gammaproteobacteria(100);unclassified(100);unclassified(100);unclassified(100);unclassified(100);
ZvsU	Otu00067	81.6429	39.1674	0.821308	0.262271	3.13152	0.00173902	0.00605309	Gammaproteobacteria [C] Otu00067	k__Bacteria(100);p__Proteobacteria(100);c__Gammaproteobacteria(100);unclassified(90);unclassified(90);unclassified(90);unclassified(90);
ZvsU	Otu00068	75.9421	34.1498	0.775454	0.304108	2.54993	0.0107746	0.0194893	Desulfarculaceae [F] Otu00068	k__Bacteria(100);p__Proteobacteria(100);c__Deltaproteobacteria(100);o__Desulfarculales(100);f__Desulfarculaceae(100);unclassified(100);unclassified(100);
ZvsU	Otu00073	49.5479	23.7701	-1.16408	0.326487	-3.56547	0.000363208	0.00216167	Gammaproteobacteria [C] Otu00073	k__Bacteria(100);p__Proteobacteria(100);c__Gammaproteobacteria(100);unclassified(85);unclassified(85);unclassified(85);unclassified(85);
ZvsU	Otu00076	48.1965	24.0982	-1.49943	0.375467	-3.99351	6.51021e-05	0.000762625	GCA004 [O] Otu00076	k__Bacteria(100);p__Chloroflexi(100);c__Anaerolineae(100);o__GCA004(100);unclassified(100);unclassified(100);unclassified(100);
ZvsU	Otu00077	84.7419	14.2991	1.43598	0.267928	5.35956	8.34228e-08	3.42033e-06	HTCC [G] Otu00077	k__Bacteria(100);p__Proteobacteria(100);c__Gammaproteobacteria(100);o__Alteromonadales(100);f__HTCC2188(100);g__HTCC(100);unclassified(100);
ZvsU	Otu00080	51.6099	24.7594	-0.998848	0.331736	-3.01097	0.00260416	0.00781247	Gammaproteobacteria [C] Otu00080	k__Bacteria(100);p__Proteobacteria(100);c__Gammaproteobacteria(100);unclassified(90);unclassified(90);unclassified(90);unclassified(90);
ZvsU	Otu00081	61.0657	61.0657	1.55026	0.337073	4.59917	4.24181e-06	8.6957e-05	Desulfuromonadaceae [F] Otu00081	k__Bacteria(100);p__Proteobacteria(100);c__Deltaproteobacteria(100);o__Desulfuromonadales(100);f__Desulfuromonadaceae(100);unclassified(70);unclassified(70);
ZvsU	Otu00083	78.1348	37.4844	1.27873	0.440326	2.90406	0.00368363	0.00968544	Gammaproteobacteria [C] Otu00083	k__Bacteria(100);p__Proteobacteria(100);c__Gammaproteobacteria(100);unclassified(99);unclassified(99);unclassified(99);unclassified(99);
ZvsU	Otu00084	47.4852	13.5454	-1.39253	0.37144	-3.74901	0.000177536	0.00136481	Desulfococcus [G] Otu00084	k__Bacteria(100);p__Proteobacteria(100);c__Deltaproteobacteria(100);o__Desulfobacterales(100);f__Desulfobacteraceae(100);g__Desulfococcus(100);unclassified(100);
ZvsU	Otu00086	41.6581	14.086	-1.57752	0.372915	-4.23025	2.33431e-05	0.000351575	Bacteroidales [O] Otu00086	k__Bacteria(100);p__Bacteroidetes(100);c__Bacteroidia(96);o__Bacteroidales(96);unclassified(69);unclassified(69);unclassified(69);
ZvsU	Otu00094	40.9035	20.4517	-1.22143	0.340547	-3.58666	0.000334939	0.00204285	GCA004 [O] Otu00094	k__Bacteria(100);p__Chloroflexi(100);c__Anaerolineae(100);o__GCA004(100);unclassified(100);unclassified(100);unclassified(100);
ZvsU	Otu00099	53.3942	18.9353	1.30888	0.319488	4.0968	4.18896e-05	0.000515242	Flavobacteriaceae [F] Otu00099	k__Bacteria(100);p__Bacteroidetes(100);c__Flavobacteriia(100);o__Flavobacteriales(100);f__Flavobacteriaceae(100);unclassified(83);unclassified(83);
ZvsU	Otu00101	56.0278	47.8768	2.03333	0.354948	5.72853	1.01305e-08	5.75098e-07	Sva0725 [O] Otu00101	k__Bacteria(100);p__Acidobacteria(100);c__Sva0725(100);o__Sva0725(100);unclassified(100);unclassified(100);unclassified(100);
ZvsU	Otu00102	32.7321	16.366	-1.56221	0.427213	-3.65676	0.000255428	0.00171676	GCA004 [O] Otu00102	k__Bacteria(100);p__Chloroflexi(100);c__Anaerolineae(100);o__GCA004(100);unclassified(100);unclassified(100);unclassified(100);
ZvsU	Otu00103	48.8507	24.4253	0.965885	0.363544	2.65686	0.00788717	0.0152775	Haliangiaceae [F] Otu00103	k__Bacteria(100);p__Proteobacteria(100);c__Deltaproteobacteria(100);o__Myxococcales(100);f__Haliangiaceae(100);unclassified(100);unclassified(100);
ZvsU	Otu00104	51.8241	14.7831	1.4473	0.321631	4.49987	6.79955e-06	0.000125452	Desulfococcus [G] Otu00104	k__Bacteria(100);p__Proteobacteria(100);c__Deltaproteobacteria(100);o__Desulfobacterales(100);f__Desulfobacteraceae(100);g__Desulfococcus(99);unclassified(99);
ZvsU	Otu00111	42.0501	21.7054	1.21298	0.352506	3.44101	0.000579555	0.00303341	Spirochaetaceae [F] Otu00111	k__Bacteria(100);p__Spirochaetes(100);c__Spirochaetes(100);o__Spirochaetales(100);f__Spirochaetaceae(100);unclassified(66);unclassified(66);
ZvsU	Otu00114	43.6211	43.6211	1.94004	0.402641	4.81829	1.44792e-06	3.68471e-05	Caldithrixaceae [F] Otu00114	k__Bacteria(100);p__Caldithrix(100);c__Caldithrixae(100);o__Caldithrixales(100);f__Caldithrixaceae(100);unclassified(100);unclassified(100);
ZvsU	Otu00116	46.6639	46.6639	1.67879	0.361316	4.64632	3.37901e-06	7.20139e-05	Ignavibacteriaceae [F] Otu00116	k__Bacteria(100);p__Chlorobi(100);c__Ignavibacteria(100);o__Ignavibacteriales(100);f__Ignavibacteriaceae(100);unclassified(100);unclassified(100);
ZvsU	Otu00119	37.9468	37.9468	0.87826	0.394079	2.22864	0.0258381	0.0373161	Desulfuromonadaceae [F] Otu00119	k__Bacteria(100);p__Proteobacteria(100);c__Deltaproteobacteria(100);o__Desulfuromonadales(100);f__Desulfuromonadaceae(100);unclassified(100);unclassified(100);
ZvsU	Otu00126	34.0002	10.8654	1.20965	0.506252	2.38941	0.0168754	0.027074	Desulfobulbaceae [F] Otu00126	k__Bacteria(100);p__Proteobacteria(100);c__Deltaproteobacteria(100);o__Desulfobacterales(100);f__Desulfobulbaceae(100);unclassified(100);unclassified(100);
ZvsU	Otu00131	39.3022	19.6511	1.07865	0.446033	2.41832	0.0155922	0.0254018	GCA004 [O] Otu00131	k__Bacteria(100);p__Chloroflexi(100);c__Anaerolineae(100);o__GCA004(100);unclassified(100);unclassified(100);unclassified(100);
ZvsU	Otu00135	36.0905	30.84	-1.57359	0.570607	-2.75774	0.0058202	0.0128025	CCU21 [O] Otu00135	k__Bacteria(100);p__Acidobacteria(100);c__Acidobacteria-6(100);o__CCU21(100);unclassified(100);unclassified(100);unclassified(100);
ZvsU	Otu00138	25.8137	12.3839	-1.62773	0.467499	-3.48179	0.000498074	0.00268306	Gammaproteobacteria [C] Otu00138	k__Bacteria(100);p__Proteobacteria(100);c__Gammaproteobacteria(100);unclassified(100);unclassified(100);unclassified(100);unclassified(100);
ZvsU	Otu00142	32.4985	27.7705	-1.37745	0.436414	-3.15629	0.00159792	0.00566955	RB25 [C] Otu00142	k__Bacteria(100);p__Acidobacteria(100);c__RB25(100);unclassified(100);unclassified(100);unclassified(100);unclassified(100);
ZvsU	Otu00144	21.0123	8.16819	-1.91106	0.701017	-2.72612	0.00640837	0.0135512	nsmpVI18 [G] Otu00144	k__Bacteria(100);p__Proteobacteria(100);c__Gammaproteobacteria(100);o__Alteromonadales(100);f__Alteromonadaceae(100);g__nsmpVI18(100);unclassified(100);
ZvsU	Otu00152	32.625	14.6117	1.39223	0.393695	3.53633	0.000405725	0.00230327	Betaproteobacteria [C] Otu00152	k__Bacteria(100);p__Proteobacteria(100);c__Betaproteobacteria(100);unclassified(100);unclassified(100);unclassified(100);unclassified(100);
ZvsU	Otu00153	40.3685	15.6926	3.00112	0.567437	5.28891	1.23048e-07	4.77945e-06	elongatus [S] Otu00153	k__Bacteria(100);p__Proteobacteria(100);c__Gammaproteobacteria(100);o__Alteromonadales(100);f__Alteromonadaceae(100);g__Microbulbifer(100);s__elongatus(100);
ZvsU	Otu00154	27.8658	13.9329	-1.61652	0.489552	-3.30204	0.000959849	0.00431932	koll13 [F] Otu00154	k__Bacteria(100);p__Actinobacteria(100);c__Acidimicrobiia(100);o__Acidimicrobiales(100);f__koll13(100);unclassified(100);unclassified(100);
ZvsU	Otu00160	26.9183	10.2645	1.34443	0.484928	2.77243	0.00556397	0.0126399	Flammeovirgaceae [F] Otu00160	k__Bacteria(100);p__Bacteroidetes(100);c__Cytophagia(100);o__Cytophagales(100);f__Flammeovirgaceae(100);unclassified(100);unclassified(100);
ZvsU	Otu00169	31.4193	31.4193	-2.2165	0.606583	-3.65407	0.000258117	0.00171676	Gemm-2 [C] Otu00169	k__Bacteria(100);p__Gemmatimonadetes(100);c__Gemm-2(100);unclassified(100);unclassified(100);unclassified(100);unclassified(100);
ZvsU	Otu00170	21.0787	11.7179	-1.53345	0.530296	-2.89169	0.00383179	0.0099058	Chromatiaceae [F] Otu00170	k__Bacteria(100);p__Proteobacteria(100);c__Gammaproteobacteria(100);o__Chromatiales(100);f__Chromatiaceae(100);unclassified(100);unclassified(100);
ZvsU	Otu00172	25.3634	9.67158	1.50453	0.459278	3.27585	0.00105344	0.00457316	Saprospiraceae [F] Otu00172	k__Bacteria(100);p__Bacteroidetes(100);c__Saprospirae(100);o__Saprospirales(100);f__Saprospiraceae(100);unclassified(100);unclassified(100);
ZvsU	Otu00173	23.0888	8.80423	-1.28896	0.489069	-2.63554	0.0084004	0.0160194	Bacteroidetes [P] Otu00173	k__Bacteria(100);p__Bacteroidetes(100);unclassified(100);unclassified(100);unclassified(100);unclassified(100);unclassified(100);
ZvsU	Otu00175	32.0478	12.2205	1.12968	0.460128	2.45515	0.0140827	0.0233027	Flammeovirgaceae [F] Otu00175	k__Bacteria(100);p__Bacteroidetes(100);c__Cytophagia(100);o__Cytophagales(100);f__Flammeovirgaceae(100);unclassified(100);unclassified(100);
ZvsU	Otu00180	25.4406	21.7395	-1.49157	0.505878	-2.94848	0.00319337	0.00896086	RB25 [C] Otu00180	k__Bacteria(100);p__Acidobacteria(100);c__RB25(100);unclassified(100);unclassified(100);unclassified(100);unclassified(100);
ZvsU	Otu00185	22.425	13.0927	-1.29031	0.527117	-2.44786	0.0143708	0.0236734	Chromatiales [O] Otu00185	k__Bacteria(100);p__Proteobacteria(100);c__Gammaproteobacteria(100);o__Chromatiales(61);unclassified(100);unclassified(100);unclassified(100);
ZvsU	Otu00187	21.5762	8.22745	-1.33479	0.484814	-2.75321	0.00590148	0.0129237	Bacteroidetes [P] Otu00187	k__Bacteria(100);p__Bacteroidetes(100);unclassified(100);unclassified(100);unclassified(100);unclassified(100);unclassified(100);
ZvsU	Otu00192	28.9344	14.4672	1.47608	0.397255	3.7157	0.000202645	0.001438	koll13 [F] Otu00192	k__Bacteria(100);p__Actinobacteria(100);c__Acidimicrobiia(100);o__Acidimicrobiales(100);f__koll13(100);unclassified(100);unclassified(100);
ZvsU	Otu00205	27.3566	12.5653	2.54403	0.455614	5.58375	2.35381e-08	1.0857e-06	Thiotrichaceae [F] Otu00205	k__Bacteria(100);p__Proteobacteria(100);c__Gammaproteobacteria(100);o__Thiotrichales(97);f__Thiotrichaceae(88);unclassified(88);unclassified(88);
ZvsU	Otu00207	23.9519	10.7708	1.61246	0.449386	3.58814	0.000333051	0.00204285	Deltaproteobacteria [C] Otu00207	k__Bacteria(100);p__Proteobacteria(100);c__Deltaproteobacteria(75);unclassified(75);unclassified(75);unclassified(75);unclassified(75);
ZvsU	Otu00211	19.582	8.80567	-1.66555	0.587583	-2.83457	0.00458867	0.0109894	NB1-i [F] Otu00211	k__Bacteria(100);p__Proteobacteria(100);c__Deltaproteobacteria(100);o__NB1-j(100);f__NB1-i(100);unclassified(100);unclassified(100);
ZvsU	Otu00216	18.6204	9.3102	-1.35869	0.536854	-2.53083	0.0113792	0.0202357	MSB-1E9 [O] Otu00216	k__Bacteria(100);p__Chloroflexi(100);c__Anaerolineae(100);o__MSB-1E9(100);unclassified(100);unclassified(100);unclassified(100);
ZvsU	Otu00223	21.512	8.20296	1.61375	0.510956	3.15829	0.00158697	0.00566955	Flammeovirgaceae [F] Otu00223	k__Bacteria(100);p__Bacteroidetes(100);c__Cytophagia(100);o__Cytophagales(100);f__Flammeovirgaceae(100);unclassified(100);unclassified(100);
ZvsU	Otu00230	18.7136	7.13588	-1.76804	0.586964	-3.01218	0.00259382	0.00781247	Saprospiraceae [F] Otu00230	k__Bacteria(100);p__Bacteroidetes(100);c__Saprospirae(100);o__Saprospirales(100);f__Saprospiraceae(100);unclassified(100);unclassified(100);
ZvsU	Otu00237	28.8657	28.8657	1.47734	0.673987	2.19195	0.0283833	0.0401644	Nitrosopumilus [G] Otu00237	k__Archaea(100);p__Crenarchaeota(100);c__Thaumarchaeota(100);o__Cenarchaeales(100);f__Cenarchaeaceae(100);g__Nitrosopumilus(100);unclassified(100);
ZvsU	Otu00238	21.7247	10.4222	1.56867	0.479427	3.27197	0.001068	0.00458247	Gammaproteobacteria [C] Otu00238	k__Bacteria(100);p__Proteobacteria(100);c__Gammaproteobacteria(100);unclassified(61);unclassified(61);unclassified(61);unclassified(61);
ZvsU	Otu00240	24.164	24.164	-1.35413	0.541862	-2.49902	0.0124536	0.0214737	Hyphomonas [G] Otu00240	k__Bacteria(100);p__Proteobacteria(100);c__Alphaproteobacteria(100);o__Rhodobacterales(100);f__Hyphomonadaceae(100);g__Hyphomonas(96);unclassified(96);
ZvsU	Otu00250	21.1942	10.5971	-2.04032	0.550543	-3.70602	0.000210541	0.00146584	Erythrobacter [G] Otu00250	k__Bacteria(100);p__Proteobacteria(100);c__Alphaproteobacteria(100);o__Sphingomonadales(100);f__Erythrobacteraceae(100);g__Erythrobacter(100);unclassified(100);
ZvsU	Otu00251	15.8235	2.26051	-1.80534	0.67459	-2.6762	0.00744624	0.0147669	Desulfotalea [G] Otu00251	k__Bacteria(100);p__Proteobacteria(100);c__Deltaproteobacteria(100);o__Desulfobacterales(100);f__Desulfobulbaceae(100);g__Desulfotalea(100);unclassified(100);
ZvsU	Otu00252	20.4903	7.9921	1.64118	0.519741	3.15769	0.00159022	0.00566955	Piscirickettsiaceae [F] Otu00252	k__Bacteria(100);p__Proteobacteria(100);c__Gammaproteobacteria(100);o__Thiotrichales(100);f__Piscirickettsiaceae(100);unclassified(100);unclassified(100);
ZvsU	Otu00259	18.8987	6.89221	1.69628	0.491448	3.45159	0.000557293	0.00295692	Proteobacteria [P] Otu00259	k__Bacteria(100);p__Proteobacteria(100);unclassified(100);unclassified(100);unclassified(100);unclassified(100);unclassified(100);
ZvsU	Otu00262	15.1922	6.83167	-2.55316	0.658553	-3.87693	0.000105784	0.00104346	IndB3-24 [O] Otu00262	k__Bacteria(100);p__Proteobacteria(100);c__Deltaproteobacteria(100);o__IndB3-24(100);unclassified(100);unclassified(100);unclassified(100);
ZvsU	Otu00264	16.0968	6.25735	-1.73299	0.692448	-2.5027	0.012325	0.0213518	Alteromonadaceae [F] Otu00264	k__Bacteria(100);p__Proteobacteria(100);c__Gammaproteobacteria(100);o__Alteromonadales(59);f__Alteromonadaceae(59);unclassified(100);unclassified(100);
ZvsU	Otu00265	24.7145	2.79141	2.71436	0.867158	3.13017	0.00174703	0.00605309	Photobacterium [G] Otu00265	k__Bacteria(100);p__Proteobacteria(100);c__Gammaproteobacteria(100);o__Vibrionales(100);f__Vibrionaceae(100);g__Photobacterium(57);unclassified(100);
ZvsU	Otu00272	15.2601	7.63005	-2.74047	0.726889	-3.77014	0.000163156	0.00129472	GCA004 [O] Otu00272	k__Bacteria(100);p__Chloroflexi(100);c__Anaerolineae(100);o__GCA004(100);unclassified(100);unclassified(100);unclassified(100);
ZvsU	Otu00274	16.0734	7.71105	-1.81459	0.568222	-3.19346	0.00140579	0.00526635	Gammaproteobacteria [C] Otu00274	k__Bacteria(100);p__Proteobacteria(100);c__Gammaproteobacteria(100);unclassified(75);unclassified(75);unclassified(75);unclassified(75);
ZvsU	Otu00283	15.6501	8.72999	1.38628	0.6408	2.16335	0.0305139	0.0425695	Verruco-5 [C] Otu00283	k__Bacteria(100);p__Verrucomicrobia(100);c__Verruco-5(100);unclassified(100);unclassified(100);unclassified(100);unclassified(100);
ZvsU	Otu00284	13.9772	6.98859	-2.13756	0.644753	-3.31532	0.000915386	0.00419539	Spirochaeta [G] Otu00284	k__Bacteria(100);p__Spirochaetes(100);c__Spirochaetes(100);o__Spirochaetales(100);f__Spirochaetaceae(100);g__Spirochaeta(59);unclassified(59);
ZvsU	Otu00286	16.5045	3.76831	-2.50078	1.0243	-2.44145	0.0146284	0.0240164	Clostridiales [O] Otu00286	k__Bacteria(100);p__Firmicutes(100);c__Clostridia(100);o__Clostridiales(100);unclassified(92);unclassified(92);unclassified(92);
ZvsU	Otu00291	17.3238	7.7902	1.5921	0.497456	3.2005	0.00137192	0.00519217	Desulfarculaceae [F] Otu00291	k__Bacteria(100);p__Proteobacteria(100);c__Deltaproteobacteria(100);o__Desulfarculales(100);f__Desulfarculaceae(100);unclassified(100);unclassified(100);
ZvsU	Otu00296	18.8885	6.32136	4.03284	0.793067	5.08512	3.67393e-07	1.29112e-05	AKAU3564 [O] Otu00296	k__Bacteria(100);p__Planctomycetes(100);c__Phycisphaerae(100);o__AKAU3564(100);unclassified(100);unclassified(100);unclassified(100);
ZvsU	Otu00297	19.7766	13.5448	3.73006	0.632594	5.89645	3.71411e-09	2.49183e-07	WCHD3-30 [O] Otu00297	k__Archaea(100);p__Parvarchaeota(100);c__Parvarchaea(100);o__WCHD3-30(100);unclassified(100);unclassified(100);unclassified(100);
ZvsU	Otu00304	18.3325	6.99056	1.11232	0.512379	2.1709	0.0299387	0.0419256	Saprospiraceae [F] Otu00304	k__Bacteria(100);p__Bacteroidetes(100);c__Saprospirae(100);o__Saprospirales(100);f__Saprospiraceae(100);unclassified(100);unclassified(100);
ZvsU	Otu00305	20.1913	7.16051	1.61572	0.58939	2.74134	0.00611888	0.01328	Flavobacteriaceae [F] Otu00305	k__Bacteria(100);p__Bacteroidetes(100);c__Flavobacteriia(100);o__Flavobacteriales(100);f__Flavobacteriaceae(100);unclassified(100);unclassified(100);
ZvsU	Otu00327	19.7842	16.906	1.74735	0.542388	3.22159	0.00127481	0.00500433	Sva0725 [O] Otu00327	k__Bacteria(100);p__Acidobacteria(100);c__Sva0725(100);o__Sva0725(100);unclassified(100);unclassified(100);unclassified(100);
ZvsU	Otu00329	18.9971	7.90943	1.70154	0.727692	2.33827	0.0193735	0.0295405	Lentisphaera [G] Otu00329	k__Bacteria(100);p__Lentisphaerae(100);c__Lentisphaeria(100);o__Lentisphaerales(100);f__Lentisphaeraceae(100);g__Lentisphaera(100);unclassified(100);
ZvsU	Otu00337	11.5983	6.44761	-2.38542	0.732043	-3.25858	0.00111971	0.00466864	Chromatiaceae [F] Otu00337	k__Bacteria(100);p__Proteobacteria(100);c__Gammaproteobacteria(100);o__Chromatiales(100);f__Chromatiaceae(100);unclassified(93);unclassified(93);
ZvsU	Otu00338	7.37905	2.92573	-3.93023	1.74281	-2.2551	0.0241268	0.0353285	Desulfuromonadales [O] Otu00338	k__Bacteria(100);p__Proteobacteria(100);c__Deltaproteobacteria(100);o__Desulfuromonadales(100);unclassified(100);unclassified(100);unclassified(100);
ZvsU	Otu00341	15.1496	6.30754	-1.85585	0.650464	-2.85312	0.00432921	0.0106855	KSB4 [F] Otu00341	k__Bacteria(100);p__WS3(100);c__PRR-12(100);o__GN03(100);f__KSB4(100);unclassified(100);unclassified(100);
ZvsU	Otu00343	16.1273	6.14965	1.81638	0.655921	2.76921	0.00561926	0.0127209	Saprospiraceae [F] Otu00343	k__Bacteria(100);p__Bacteroidetes(100);c__Saprospirae(100);o__Saprospirales(100);f__Saprospiraceae(100);unclassified(100);unclassified(100);
ZvsU	Otu00348	11.4874	3.67099	-3.85644	1.72604	-2.23428	0.0254649	0.0369943	Desulfobulbaceae [F] Otu00348	k__Bacteria(100);p__Proteobacteria(100);c__Deltaproteobacteria(100);o__Desulfobacterales(100);f__Desulfobulbaceae(100);unclassified(72);unclassified(72);
ZvsU	Otu00351	12.7686	4.86891	-1.53803	0.663987	-2.31635	0.020539	0.0308713	Saprospiraceae [F] Otu00351	k__Bacteria(100);p__Bacteroidetes(100);c__Saprospirae(100);o__Saprospirales(100);f__Saprospiraceae(100);unclassified(100);unclassified(100);
ZvsU	Otu00354	18.4106	7.02035	1.27446	0.558014	2.28393	0.0223758	0.0329992	Saprospiraceae [F] Otu00354	k__Bacteria(100);p__Bacteroidetes(100);c__Saprospirae(100);o__Saprospirales(100);f__Saprospiraceae(100);unclassified(100);unclassified(100);
ZvsU	Otu00355	16.0344	6.11425	-1.96052	0.600626	-3.26413	0.00109799	0.00466864	Saprospiraceae [F] Otu00355	k__Bacteria(100);p__Bacteroidetes(100);c__Saprospirae(100);o__Saprospirales(100);f__Saprospiraceae(100);unclassified(100);unclassified(100);
ZvsU	Otu00366	15.1859	6.82884	-1.8911	0.70069	-2.69891	0.00695672	0.0142218	Entotheonellales [O] Otu00366	k__Bacteria(100);p__Proteobacteria(78);c__Deltaproteobacteria(78);o__Entotheonellales(56);unclassified(56);unclassified(56);unclassified(56);
ZvsU	Otu00367	20.5023	10.2512	3.44679	0.606177	5.68611	1.29968e-08	6.85119e-07	koll13 [F] Otu00367	k__Bacteria(100);p__Actinobacteria(100);c__Acidimicrobiia(80);o__Acidimicrobiales(80);f__koll13(61);unclassified(61);unclassified(61);
ZvsU	Otu00371	24.4198	8.66005	4.9528	0.782702	6.32782	2.48644e-10	3.66999e-08	Flavobacteriaceae [F] Otu00371	k__Bacteria(100);p__Bacteroidetes(100);c__Flavobacteriia(100);o__Flavobacteriales(100);f__Flavobacteriaceae(100);unclassified(61);unclassified(61);
ZvsU	Otu00372	16.1935	6.31617	1.54684	0.578361	2.67453	0.00748347	0.0147669	Piscirickettsiaceae [F] Otu00372	k__Bacteria(100);p__Proteobacteria(100);c__Gammaproteobacteria(100);o__Thiotrichales(94);f__Piscirickettsiaceae(94);unclassified(94);unclassified(94);
ZvsU	Otu00373	13.8604	6.93021	2.10532	0.585109	3.59817	0.000320465	0.00198742	Spirochaeta [G] Otu00373	k__Bacteria(100);p__Spirochaetes(100);c__Spirochaetes(100);o__Spirochaetales(100);f__Spirochaetaceae(100);g__Spirochaeta(100);unclassified(100);
ZvsU	Otu00376	17.7309	5.9954	2.25906	0.580193	3.89364	9.87497e-05	0.00101218	SB-1 [F] Otu00376	k__Bacteria(100);p__Bacteroidetes(100);c__Bacteroidia(75);o__Bacteroidales(75);f__SB-1(75);unclassified(75);unclassified(75);
ZvsU	Otu00380	20.8604	10.4302	4.71039	0.689818	6.82845	8.58392e-12	3.16747e-09	JdFBGBact [F] Otu00380	k__Bacteria(100);p__Actinobacteria(100);c__Acidimicrobiia(100);o__Acidimicrobiales(100);f__JdFBGBact(100);unclassified(100);unclassified(100);
ZvsU	Otu00381	15.9214	6.07116	-1.61945	0.61942	-2.61447	0.00893665	0.0168246	Saprospiraceae [F] Otu00381	k__Bacteria(100);p__Bacteroidetes(100);c__Saprospirae(100);o__Saprospirales(100);f__Saprospiraceae(100);unclassified(100);unclassified(100);
ZvsU	Otu00384	10.1842	5.09208	-3.19577	0.988153	-3.23408	0.00122034	0.00494842	Spirochaeta [G] Otu00384	k__Bacteria(100);p__Spirochaetes(100);c__Spirochaetes(100);o__Spirochaetales(100);f__Spirochaetaceae(100);g__Spirochaeta(100);unclassified(100);
ZvsU	Otu00386	15.5048	5.91228	2.76213	0.620659	4.45032	8.5743e-06	0.000154337	Saprospiraceae [F] Otu00386	k__Bacteria(100);p__Bacteroidetes(100);c__Saprospirae(100);o__Saprospirales(100);f__Saprospiraceae(100);unclassified(100);unclassified(100);
ZvsU	Otu00388	10.8827	5.22088	-1.95263	0.679642	-2.87303	0.00406561	0.0101377	Gammaproteobacteria [C] Otu00388	k__Bacteria(100);p__Proteobacteria(100);c__Gammaproteobacteria(100);unclassified(100);unclassified(100);unclassified(100);unclassified(100);
ZvsU	Otu00392	5.40474	2.70237	-4.1971	1.76138	-2.38285	0.0171791	0.0273827	Desulfobulbus [G] Otu00392	k__Bacteria(100);p__Proteobacteria(100);c__Deltaproteobacteria(100);o__Desulfobacterales(100);f__Desulfobulbaceae(100);g__Desulfobulbus(100);unclassified(84);
ZvsU	Otu00401	14.9899	6.24102	-1.88915	0.669324	-2.82248	0.00476541	0.0113083	KSB4 [F] Otu00401	k__Bacteria(100);p__WS3(100);c__PRR-12(100);o__GN03(100);f__KSB4(100);unclassified(100);unclassified(100);
ZvsU	Otu00402	17.3307	5.53831	3.98471	0.648884	6.14086	8.20782e-10	7.57172e-08	Desulfobulbaceae [F] Otu00402	k__Bacteria(100);p__Proteobacteria(100);c__Deltaproteobacteria(100);o__Desulfobacterales(100);f__Desulfobulbaceae(100);unclassified(100);unclassified(100);
ZvsU	Otu00429	17.811	17.811	3.94693	0.730936	5.39982	6.67079e-08	2.89591e-06	Desulfuromonadaceae [F] Otu00429	k__Bacteria(100);p__Proteobacteria(100);c__Deltaproteobacteria(100);o__Desulfuromonadales(100);f__Desulfuromonadaceae(100);unclassified(100);unclassified(100);
ZvsU	Otu00432	9.4571	3.60618	-2.37916	0.765861	-3.10651	0.00189307	0.00637938	Saprospiraceae [F] Otu00432	k__Bacteria(100);p__Bacteroidetes(100);c__Saprospirae(100);o__Saprospirales(100);f__Saprospiraceae(100);unclassified(100);unclassified(100);
ZvsU	Otu00444	20.0893	7.22383	5.45209	0.81275	6.7082	1.97035e-11	4.84705e-09	Rhodobacteraceae [F] Otu00444	k__Bacteria(100);p__Proteobacteria(100);c__Alphaproteobacteria(100);o__Rhodobacterales(100);f__Rhodobacteraceae(100);unclassified(100);unclassified(100);
ZvsU	Otu00456	12.5955	4.80293	2.2006	0.663266	3.31782	0.000907224	0.00419539	Bacteroidetes [P] Otu00456	k__Bacteria(100);p__Bacteroidetes(100);unclassified(100);unclassified(100);unclassified(100);unclassified(100);unclassified(100);
ZvsU	Otu00459	13.3678	6.4131	-5.05834	1.68274	-3.00601	0.00264697	0.00790877	Gammaproteobacteria [C] Otu00459	k__Bacteria(100);p__Proteobacteria(100);c__Gammaproteobacteria(100);unclassified(80);unclassified(80);unclassified(80);unclassified(80);
ZvsU	Otu00462	17.2863	6.13028	4.48588	0.74314	6.03638	1.57605e-09	1.29236e-07	Arenibacter [G] Otu00462	k__Bacteria(100);p__Bacteroidetes(100);c__Flavobacteriia(100);o__Flavobacteriales(100);f__Flavobacteriaceae(100);g__Arenibacter(100);unclassified(100);
ZvsU	Otu00467	17.1766	1.90851	2.14206	0.572757	3.7399	0.00018409	0.00138631	Thalassomonas [G] Otu00467	k__Bacteria(100);p__Proteobacteria(100);c__Gammaproteobacteria(100);o__Alteromonadales(100);f__Colwelliaceae(100);g__Thalassomonas(67);unclassified(67);
ZvsU	Otu00473	13.4456	11.4896	1.36957	0.584773	2.34205	0.0191782	0.0293942	Sva0725 [O] Otu00473	k__Bacteria(100);p__Acidobacteria(100);c__Sva0725(100);o__Sva0725(100);unclassified(100);unclassified(100);unclassified(100);
ZvsU	Otu00474	11.4625	5.49902	-2.61724	0.769238	-3.40238	0.000668016	0.00339997	Gammaproteobacteria [C] Otu00474	k__Bacteria(100);p__Proteobacteria(100);c__Gammaproteobacteria(100);unclassified(100);unclassified(100);unclassified(100);unclassified(100);
ZvsU	Otu00477	9.68487	4.03229	-1.96312	0.820135	-2.39366	0.0166813	0.0269676	Bacteria [D] Otu00477	k__Bacteria(100);unclassified(67);unclassified(67);unclassified(67);unclassified(67);unclassified(67);unclassified(67);
ZvsU	Otu00479	13.5974	5.30359	-1.63239	0.69665	-2.34321	0.0191189	0.0293942	Piscirickettsiaceae [F] Otu00479	k__Bacteria(100);p__Proteobacteria(100);c__Gammaproteobacteria(100);o__Thiotrichales(100);f__Piscirickettsiaceae(100);unclassified(100);unclassified(100);
ZvsU	Otu00485	10.0582	4.82533	-1.73452	0.695767	-2.49296	0.0126684	0.0216921	Gammaproteobacteria [C] Otu00485	k__Bacteria(100);p__Proteobacteria(100);c__Gammaproteobacteria(100);unclassified(83);unclassified(83);unclassified(83);unclassified(83);
ZvsU	Otu00487	17.0207	6.49034	6.81211	1.18627	5.74248	9.33014e-09	5.73804e-07	SC3-56 [G] Otu00487	k__Bacteria(100);p__Bacteroidetes(100);c__Cytophagia(100);o__Cytophagales(100);f__Amoebophilaceae(100);g__SC3-56(100);unclassified(100);
ZvsU	Otu00502	18.6161	6.69411	2.54443	0.521088	4.88292	1.04525e-06	2.85702e-05	Rhodobacteraceae [F] Otu00502	k__Bacteria(100);p__Proteobacteria(100);c__Alphaproteobacteria(100);o__Rhodobacterales(96);f__Rhodobacteraceae(96);unclassified(69);unclassified(69);
ZvsU	Otu00503	12.5386	10.0408	-1.66109	0.759126	-2.18815	0.0286583	0.0403623	OPB41 [C] Otu00503	k__Bacteria(100);p__Actinobacteria(100);c__OPB41(100);unclassified(100);unclassified(100);unclassified(100);unclassified(100);
ZvsU	Otu00509	13.1555	6.09873	-2.62424	0.98214	-2.67196	0.00754092	0.0148058	Spirochaetes [C] Otu00509	k__Bacteria(100);p__Spirochaetes(100);c__Spirochaetes(100);unclassified(100);unclassified(100);unclassified(100);unclassified(100);
ZvsU	Otu00515	12.2657	4.10493	-1.29833	0.614146	-2.11405	0.0345113	0.0475174	Planctomycetes [P] Otu00515	k__Bacteria(100);p__Planctomycetes(78);unclassified(78);unclassified(78);unclassified(78);unclassified(78);unclassified(78);
ZvsU	Otu00524	14.2149	5.11149	1.93389	0.607886	3.18133	0.00146602	0.00541336	Rhodobacteraceae [F] Otu00524	k__Bacteria(100);p__Proteobacteria(100);c__Alphaproteobacteria(100);o__Rhodobacterales(100);f__Rhodobacteraceae(100);unclassified(100);unclassified(100);
ZvsU	Otu00548	12.0566	4.5974	1.70166	0.641111	2.65423	0.00794891	0.0153167	Bacteroidetes [P] Otu00548	k__Bacteria(100);p__Bacteroidetes(100);unclassified(100);unclassified(100);unclassified(100);unclassified(100);unclassified(100);
ZvsU	Otu00554	15.1889	7.28674	3.25829	0.718877	4.53247	5.82989e-06	0.000111166	Gammaproteobacteria [C] Otu00554	k__Bacteria(100);p__Proteobacteria(100);c__Gammaproteobacteria(100);unclassified(56);unclassified(56);unclassified(56);unclassified(56);
ZvsU	Otu00555	10.8709	3.47397	3.14685	0.84378	3.72947	0.000191881	0.00141608	Desulfobulbaceae [F] Otu00555	k__Bacteria(100);p__Proteobacteria(100);c__Deltaproteobacteria(100);o__Desulfobacterales(100);f__Desulfobulbaceae(100);unclassified(100);unclassified(100);
ZvsU	Otu00557	8.56215	3.56485	-2.48626	0.841075	-2.95605	0.00311603	0.00884472	Bacteria [D] Otu00557	k__Bacteria(100);unclassified(100);unclassified(100);unclassified(100);unclassified(100);unclassified(100);unclassified(100);
ZvsU	Otu00562	15.2729	10.4602	4.73597	0.951028	4.97985	6.36343e-07	2.04183e-05	YLA114 [O] Otu00562	k__Archaea(100);p__Parvarchaeota(100);c__Parvarchaea(100);o__YLA114(100);unclassified(100);unclassified(100);unclassified(100);
ZvsU	Otu00563	14.9592	14.9592	3.84748	0.766532	5.01934	5.18499e-07	1.73933e-05	Pirellulaceae [F] Otu00563	k__Bacteria(100);p__Planctomycetes(100);c__Planctomycetia(100);o__Pirellulales(100);f__Pirellulaceae(100);unclassified(100);unclassified(100);
ZvsU	Otu00565	13.3898	5.2226	1.53726	0.568618	2.70351	0.00686116	0.014144	Piscirickettsiaceae [F] Otu00565	k__Bacteria(100);p__Proteobacteria(100);c__Gammaproteobacteria(100);o__Thiotrichales(100);f__Piscirickettsiaceae(100);unclassified(100);unclassified(100);
ZvsU	Otu00568	9.56577	8.17412	-2.20707	0.820438	-2.69011	0.00714292	0.0144029	RB25 [C] Otu00568	k__Bacteria(100);p__Acidobacteria(100);c__RB25(100);unclassified(100);unclassified(100);unclassified(100);unclassified(100);
ZvsU	Otu00569	13.6308	6.53926	1.60394	0.592788	2.70575	0.00681507	0.0140895	Marinicellaceae [F] Otu00569	k__Bacteria(100);p__Proteobacteria(100);c__Gammaproteobacteria(100);o__Marinicellales(100);f__Marinicellaceae(100);unclassified(100);unclassified(100);
ZvsU	Otu00570	9.23536	3.52163	-2.34854	0.864758	-2.71584	0.00661088	0.013821	Bacteroidetes [P] Otu00570	k__Bacteria(100);p__Bacteroidetes(100);unclassified(100);unclassified(100);unclassified(100);unclassified(100);unclassified(100);
ZvsU	Otu00580	9.96543	4.78082	1.37936	0.618881	2.22879	0.0258279	0.0373161	Gammaproteobacteria [C] Otu00580	k__Bacteria(100);p__Proteobacteria(100);c__Gammaproteobacteria(100);unclassified(100);unclassified(100);unclassified(100);unclassified(100);
ZvsU	Otu00590	13.6768	13.6768	2.77692	0.687627	4.0384	5.38161e-05	0.000651087	Gemm-2 [C] Otu00590	k__Bacteria(100);p__Gemmatimonadetes(100);c__Gemm-2(100);unclassified(100);unclassified(100);unclassified(100);unclassified(100);
ZvsU	Otu00597	10.3028	4.94265	-2.64882	0.747154	-3.54521	0.000392297	0.00227965	Gammaproteobacteria [C] Otu00597	k__Bacteria(100);p__Proteobacteria(100);c__Gammaproteobacteria(100);unclassified(100);unclassified(100);unclassified(100);unclassified(100);
ZvsU	Otu00598	9.23007	3.121	-2.75367	0.890691	-3.09161	0.00199071	0.0065881	Bacteroidales [O] Otu00598	k__Bacteria(100);p__Bacteroidetes(100);c__Bacteroidia(100);o__Bacteroidales(100);unclassified(100);unclassified(100);unclassified(100);
ZvsU	Otu00600	9.43525	3.39279	-2.00339	0.733266	-2.73214	0.00629247	0.0134995	Rhodobacteraceae [F] Otu00600	k__Bacteria(100);p__Proteobacteria(100);c__Alphaproteobacteria(100);o__Rhodobacterales(58);f__Rhodobacteraceae(58);unclassified(58);unclassified(58);
ZvsU	Otu00606	11.8127	5.15953	2.93251	0.740858	3.95826	7.54974e-05	0.000844198	Rhizobiales [O] Otu00606	k__Bacteria(100);p__Proteobacteria(100);c__Alphaproteobacteria(100);o__Rhizobiales(100);unclassified(93);unclassified(93);unclassified(93);
ZvsU	Otu00617	11.871	8.76559	-1.8423	0.667486	-2.76006	0.00577899	0.0128025	Lutibacterium [G] Otu00617	k__Bacteria(100);p__Proteobacteria(100);c__Alphaproteobacteria(100);o__Sphingomonadales(100);f__Erythrobacteraceae(100);g__Lutibacterium(100);unclassified(100);
ZvsU	Otu00628	10.739	3.43183	2.54798	0.684513	3.72232	0.000197401	0.001438	Desulfobulbaceae [F] Otu00628	k__Bacteria(100);p__Proteobacteria(100);c__Deltaproteobacteria(100);o__Desulfobacterales(100);f__Desulfobulbaceae(100);unclassified(100);unclassified(100);
ZvsU	Otu00632	10.9355	5.24621	1.32803	0.597051	2.22432	0.0261269	0.0376594	Gammaproteobacteria [C] Otu00632	k__Bacteria(100);p__Proteobacteria(100);c__Gammaproteobacteria(100);unclassified(80);unclassified(80);unclassified(80);unclassified(80);
ZvsU	Otu00639	11.4528	4.36718	1.99112	0.68446	2.90903	0.00362551	0.0096593	Saprospiraceae [F] Otu00639	k__Bacteria(100);p__Bacteroidetes(100);c__Saprospirae(100);o__Saprospirales(100);f__Saprospiraceae(100);unclassified(100);unclassified(100);
ZvsU	Otu00644	8.63168	3.88152	-2.31477	0.852755	-2.71446	0.00663837	0.0138393	Deltaproteobacteria [C] Otu00644	k__Bacteria(100);p__Proteobacteria(100);c__Deltaproteobacteria(100);unclassified(100);unclassified(100);unclassified(100);unclassified(100);
ZvsU	Otu00646	8.47757	4.23878	-3.17972	0.94655	-3.35927	0.000781484	0.00376951	S0208 [O] Otu00646	k__Bacteria(100);p__Chloroflexi(100);c__Anaerolineae(100);o__S0208(100);unclassified(100);unclassified(100);unclassified(100);
ZvsU	Otu00647	8.57566	3.27007	-5.29444	1.64902	-3.21066	0.00132431	0.00511352	Bacteroidetes [P] Otu00647	k__Bacteria(100);p__Bacteroidetes(100);unclassified(100);unclassified(100);unclassified(100);unclassified(100);unclassified(100);
ZvsU	Otu00649	13.1834	4.67527	3.0447	0.787877	3.86443	0.000111348	0.00105792	Flavobacteriaceae [F] Otu00649	k__Bacteria(100);p__Bacteroidetes(100);c__Flavobacteriia(100);o__Flavobacteriales(100);f__Flavobacteriaceae(100);unclassified(100);unclassified(100);
ZvsU	Otu00654	6.51275	3.12443	-3.6925	1.31352	-2.81115	0.00493652	0.0116024	Thiohalorhabdales [O] Otu00654	k__Bacteria(100);p__Proteobacteria(100);c__Gammaproteobacteria(100);o__Thiohalorhabdales(100);unclassified(100);unclassified(100);unclassified(100);
ZvsU	Otu00663	13.5901	6.79504	2.59021	0.874942	2.96043	0.00307208	0.00878756	Fluviicola [G] Otu00663	k__Bacteria(100);p__Bacteroidetes(100);c__Flavobacteriia(100);o__Flavobacteriales(100);f__Cryomorphaceae(100);g__Fluviicola(100);unclassified(100);
ZvsU	Otu00664	11.2965	3.78056	2.57686	0.809964	3.18145	0.00146539	0.00541336	Pla4 [C] Otu00664	k__Bacteria(100);p__Planctomycetes(100);c__Pla4(100);unclassified(100);unclassified(100);unclassified(100);unclassified(100);
ZvsU	Otu00666	7.88506	3.28294	-5.80755	1.64183	-3.53725	0.000404318	0.00230327	BB34 [C] Otu00666	k__Bacteria(100);p__GN02(100);c__BB34(100);unclassified(100);unclassified(100);unclassified(100);unclassified(100);
ZvsU	Otu00677	12.9453	4.65494	3.25576	0.718575	4.53085	5.87462e-06	0.000111166	Rhodobacteraceae [F] Otu00677	k__Bacteria(100);p__Proteobacteria(100);c__Alphaproteobacteria(100);o__Rhodobacterales(100);f__Rhodobacteraceae(100);unclassified(88);unclassified(88);
ZvsU	Otu00678	11.3408	7.76716	2.12385	0.858251	2.47463	0.0133375	0.0225242	YLA114 [O] Otu00678	k__Archaea(100);p__Parvarchaeota(100);c__Parvarchaea(100);o__YLA114(100);unclassified(100);unclassified(100);unclassified(100);
ZvsU	Otu00683	13.571	6.78552	3.89533	0.815938	4.77405	1.80555e-06	4.44166e-05	Coraliomargarita [G] Otu00683	k__Bacteria(100);p__Verrucomicrobia(100);c__Opitutae(100);o__Puniceicoccales(100);f__Puniceicoccaceae(100);g__Coraliomargarita(100);unclassified(100);
ZvsU	Otu00694	9.41264	9.41264	-2.52177	0.933933	-2.70016	0.00693059	0.0142077	OM60 [F] Otu00694	k__Bacteria(100);p__Proteobacteria(100);c__Gammaproteobacteria(100);o__Alteromonadales(100);f__OM60(100);unclassified(100);unclassified(100);
ZvsU	Otu00702	8.53658	4.26829	-2.09302	0.881143	-2.37535	0.0175325	0.0276674	Cryomorphaceae [F] Otu00702	k__Bacteria(100);p__Bacteroidetes(100);c__Flavobacteriia(100);o__Flavobacteriales(100);f__Cryomorphaceae(100);unclassified(100);unclassified(100);
ZvsU	Otu00714	10.8861	5.44304	2.63525	0.697564	3.77779	0.000158226	0.00129472	Acidimicrobiales [O] Otu00714	k__Bacteria(100);p__Actinobacteria(100);c__Acidimicrobiia(100);o__Acidimicrobiales(100);unclassified(84);unclassified(84);unclassified(84);
ZvsU	Otu00720	12.6424	4.54603	3.62435	0.780417	4.64412	3.41529e-06	7.20139e-05	Rhodobacteraceae [F] Otu00720	k__Bacteria(100);p__Proteobacteria(100);c__Alphaproteobacteria(100);o__Rhodobacterales(100);f__Rhodobacteraceae(100);unclassified(75);unclassified(75);
ZvsU	Otu00721	11.1046	4.23441	2.39934	0.818165	2.93258	0.00336154	0.00929144	Saprospiraceae [F] Otu00721	k__Bacteria(100);p__Bacteroidetes(100);c__Saprospirae(100);o__Saprospirales(100);f__Saprospiraceae(100);unclassified(100);unclassified(100);
ZvsU	Otu00725	4.63389	2.39192	-2.67618	1.14209	-2.34322	0.0191179	0.0293942	Spirochaetaceae [F] Otu00725	k__Bacteria(100);p__Spirochaetes(100);c__Spirochaetes(100);o__Spirochaetales(100);f__Spirochaetaceae(100);unclassified(100);unclassified(100);
ZvsU	Otu00733	10.0011	4.79793	-2.29598	0.788909	-2.91032	0.00361059	0.00965439	Gammaproteobacteria [C] Otu00733	k__Bacteria(100);p__Proteobacteria(100);c__Gammaproteobacteria(100);unclassified(100);unclassified(100);unclassified(100);unclassified(100);
ZvsU	Otu00736	7.79228	2.802	-3.51513	1.29049	-2.72388	0.00645196	0.0136044	Rhodobacteraceae [F] Otu00736	k__Bacteria(100);p__Proteobacteria(100);c__Alphaproteobacteria(100);o__Rhodobacterales(100);f__Rhodobacteraceae(100);unclassified(56);unclassified(56);
ZvsU	Otu00738	5.98076	3.08714	-2.91175	1.16207	-2.50566	0.0122223	0.0212738	Spirochaetaceae [F] Otu00738	k__Bacteria(100);p__Spirochaetes(100);c__Spirochaetes(100);o__Spirochaetales(100);f__Spirochaetaceae(100);unclassified(100);unclassified(100);
ZvsU	Otu00744	8.79362	3.95434	1.85176	0.78823	2.34926	0.0188107	0.0292558	Deltaproteobacteria [C] Otu00744	k__Bacteria(100);p__Proteobacteria(100);c__Deltaproteobacteria(100);unclassified(100);unclassified(100);unclassified(100);unclassified(100);
ZvsU	Otu00746	10.0376	5.0188	2.00648	0.727708	2.75726	0.0058288	0.0128025	PK34 [F] Otu00746	k__Bacteria(100);p__Acidobacteria(100);c__Solibacteres(100);o__Solibacterales(100);f__PK34(100);unclassified(100);unclassified(100);
ZvsU	Otu00747	11.8264	11.8264	3.14092	0.687698	4.56729	4.94063e-06	9.85455e-05	Gemm-2 [C] Otu00747	k__Bacteria(100);p__Gemmatimonadetes(100);c__Gemm-2(100);unclassified(100);unclassified(100);unclassified(100);unclassified(100);
ZvsU	Otu00751	12.6347	4.81785	4.13316	0.835685	4.94583	7.58198e-07	2.2382e-05	Bacteroidetes [P] Otu00751	k__Bacteria(100);p__Bacteroidetes(100);unclassified(100);unclassified(100);unclassified(100);unclassified(100);unclassified(100);
ZvsU	Otu00767	10.877	4.1476	1.99005	0.688869	2.88887	0.00386623	0.00990722	Flammeovirgaceae [F] Otu00767	k__Bacteria(100);p__Bacteroidetes(100);c__Cytophagia(100);o__Cytophagales(100);f__Flammeovirgaceae(100);unclassified(100);unclassified(100);
ZvsU	Otu00776	12.7147	6.09976	3.51246	0.747382	4.69969	2.60557e-06	6.00909e-05	HTCC2089 [F] Otu00776	k__Bacteria(100);p__Proteobacteria(100);c__Gammaproteobacteria(100);o__HTCC2188(100);f__HTCC2089(100);unclassified(100);unclassified(100);
ZvsU	Otu00786	8.87312	3.3835	2.05171	0.743135	2.76089	0.0057644	0.0128025	Saprospiraceae [F] Otu00786	k__Bacteria(100);p__Bacteroidetes(100);c__Saprospirae(100);o__Saprospirales(100);f__Saprospiraceae(100);unclassified(100);unclassified(100);
ZvsU	Otu00789	11.6777	4.53951	2.5934	0.712224	3.64127	0.000271298	0.00176991	Microbulbifer [G] Otu00789	k__Bacteria(100);p__Proteobacteria(100);c__Gammaproteobacteria(100);o__Alteromonadales(100);f__Alteromonadaceae(100);g__Microbulbifer(100);unclassified(75);
ZvsU	Otu00791	8.90436	2.98	1.76837	0.75987	2.3272	0.0199547	0.0301156	Pla3 [C] Otu00791	k__Bacteria(100);p__Planctomycetes(100);c__Pla3(100);unclassified(100);unclassified(100);unclassified(100);unclassified(100);
ZvsU	Otu00794	9.26518	3.28574	-2.20978	0.846496	-2.6105	0.0090411	0.016892	Tenacibaculum [G] Otu00794	k__Bacteria(100);p__Bacteroidetes(100);c__Flavobacteriia(100);o__Flavobacteriales(100);f__Flavobacteriaceae(100);g__Tenacibaculum(100);unclassified(100);
ZvsU	Otu00807	12.5059	3.47427	3.13513	0.671054	4.67195	2.98358e-06	6.67236e-05	Rhodospirillaceae [F] Otu00807	k__Bacteria(100);p__Proteobacteria(100);c__Alphaproteobacteria(100);o__Rhodospirillales(100);f__Rhodospirillaceae(100);unclassified(100);unclassified(100);
ZvsU	Otu00818	9.04963	9.04963	2.66374	0.792574	3.36087	0.000776974	0.00376951	Caldithrixales [O] Otu00818	k__Bacteria(100);p__Caldithrix(100);c__Caldithrixae(100);o__Caldithrixales(100);unclassified(100);unclassified(100);unclassified(100);
ZvsU	Otu00828	12.9476	7.55938	3.29908	0.692239	4.76581	1.88092e-06	4.47781e-05	Chromatiales [O] Otu00828	k__Bacteria(100);p__Proteobacteria(100);c__Gammaproteobacteria(100);o__Chromatiales(100);unclassified(100);unclassified(100);unclassified(100);
ZvsU	Otu00832	8.89269	7.59897	-2.19465	0.890082	-2.46567	0.0136757	0.0228859	RB25 [C] Otu00832	k__Bacteria(100);p__Acidobacteria(100);c__RB25(100);unclassified(100);unclassified(100);unclassified(100);unclassified(100);
ZvsU	Otu00836	7.09193	3.01138	-2.19013	0.956195	-2.29046	0.0219946	0.0325291	Myxococcales [O] Otu00836	k__Bacteria(100);p__Proteobacteria(100);c__Deltaproteobacteria(100);o__Myxococcales(74);unclassified(74);unclassified(74);unclassified(74);
ZvsU	Otu00837	6.01475	0.679343	-3.23282	1.25569	-2.57454	0.0100374	0.0183812	Photobacterium [G] Otu00837	k__Bacteria(100);p__Proteobacteria(100);c__Gammaproteobacteria(100);o__Vibrionales(100);f__Vibrionaceae(100);g__Photobacterium(91);unclassified(64);
ZvsU	Otu00840	7.94882	2.54018	2.66059	0.801998	3.31745	0.000908436	0.00419539	Desulfobulbaceae [F] Otu00840	k__Bacteria(100);p__Proteobacteria(100);c__Deltaproteobacteria(100);o__Desulfobacterales(100);f__Desulfobulbaceae(100);unclassified(100);unclassified(100);
ZvsU	Otu00842	8.18447	3.4076	2.56251	0.782842	3.27334	0.00106285	0.00458247	Bacteria [D] Otu00842	k__Bacteria(100);unclassified(100);unclassified(100);unclassified(100);unclassified(100);unclassified(100);unclassified(100);
ZvsU	Otu00846	9.91483	4.75654	-2.11344	1.01041	-2.09168	0.0364674	0.0495635	Marinicella [G] Otu00846	k__Bacteria(100);p__Proteobacteria(100);c__Gammaproteobacteria(100);o__Marinicellales(100);f__Marinicellaceae(100);g__Marinicella(100);unclassified(100);
ZvsU	Otu00848	9.37997	3.57677	2.19489	0.6951	3.15766	0.00159039	0.00566955	Flammeovirgaceae [F] Otu00848	k__Bacteria(100);p__Bacteroidetes(100);c__Cytophagia(100);o__Cytophagales(100);f__Flammeovirgaceae(75);unclassified(75);unclassified(75);
ZvsU	Otu00852	6.73411	2.4215	-2.46475	1.12016	-2.20034	0.0277824	0.0395057	Rhodobacteraceae [F] Otu00852	k__Bacteria(100);p__Proteobacteria(100);c__Alphaproteobacteria(100);o__Rhodobacterales(78);f__Rhodobacteraceae(78);unclassified(78);unclassified(78);
ZvsU	Otu00863	10.9626	3.88768	-2.40751	0.849578	-2.83378	0.00460015	0.0109894	Flavobacteriaceae [F] Otu00863	k__Bacteria(100);p__Bacteroidetes(100);c__Flavobacteriia(100);o__Flavobacteriales(100);f__Flavobacteriaceae(100);unclassified(72);unclassified(72);
ZvsU	Otu00867	7.49491	2.85796	-2.85228	0.934371	-3.05262	0.00226853	0.00728477	Saprospiraceae [F] Otu00867	k__Bacteria(100);p__Bacteroidetes(100);c__Saprospirae(100);o__Saprospirales(100);f__Saprospiraceae(100);unclassified(100);unclassified(100);
ZvsU	Otu00875	7.35732	2.09871	-2.55171	1.03486	-2.46575	0.0136727	0.0228859	Desulfococcus [G] Otu00875	k__Bacteria(100);p__Proteobacteria(100);c__Deltaproteobacteria(100);o__Desulfobacterales(100);f__Desulfobacteraceae(100);g__Desulfococcus(100);unclassified(100);
ZvsU	Otu00876	11.3078	4.39573	3.6521	0.885819	4.12285	3.74213e-05	0.000511424	Candidatus_Endobugula [G] Otu00876	k__Bacteria(100);p__Proteobacteria(100);c__Gammaproteobacteria(100);o__Alteromonadales(100);f__Alteromonadaceae(100);g__Candidatus_Endobugula(100);unclassified(100);
ZvsU	Otu00888	11.1599	5.35386	5.58931	1.09683	5.09585	3.47174e-07	1.28107e-05	Gammaproteobacteria [C] Otu00888	k__Bacteria(100);p__Proteobacteria(100);c__Gammaproteobacteria(100);unclassified(100);unclassified(100);unclassified(100);unclassified(100);
ZvsU	Otu00890	9.21786	7.87683	-2.03797	0.869259	-2.34449	0.019053	0.0293942	RB25 [C] Otu00890	k__Bacteria(100);p__Acidobacteria(100);c__RB25(100);unclassified(100);unclassified(100);unclassified(100);unclassified(100);
ZvsU	Otu00906	6.71441	3.74546	2.57432	0.885414	2.90747	0.0036436	0.00967259	WCHB1-41 [O] Otu00906	k__Bacteria(100);p__Verrucomicrobia(100);c__Verruco-5(100);o__WCHB1-41(100);unclassified(100);unclassified(100);unclassified(100);
ZvsU	Otu00907	8.40751	3.50046	2.04796	0.735932	2.78281	0.00538905	0.0124133	LD1-PA13 [O] Otu00907	k__Bacteria(100);p__WS3(100);c__PRR-12(100);o__LD1-PA13(100);unclassified(100);unclassified(100);unclassified(100);
ZvsU	Otu00916	8.11594	4.05797	-2.82992	0.994535	-2.84547	0.00443459	0.0107302	Crocinitomix [G] Otu00916	k__Bacteria(100);p__Bacteroidetes(100);c__Flavobacteriia(100);o__Flavobacteriales(100);f__Cryomorphaceae(100);g__Crocinitomix(100);unclassified(100);
ZvsU	Otu00951	7.18527	3.46579	-3.35141	0.987756	-3.39295	0.00069144	0.00349509	Helicobacteraceae [F] Otu00951	k__Bacteria(100);p__Proteobacteria(100);c__Epsilonproteobacteria(100);o__Campylobacterales(100);f__Helicobacteraceae(100);unclassified(100);unclassified(100);
ZvsU	Otu00958	8.48632	3.236	2.82789	0.869901	3.25082	0.00115075	0.00477107	Bacteroidetes [P] Otu00958	k__Bacteria(100);p__Bacteroidetes(100);unclassified(100);unclassified(100);unclassified(100);unclassified(100);unclassified(100);
ZvsU	Otu00961	7.48073	7.48073	2.40384	0.831774	2.89001	0.00385225	0.0099058	Gemm-2 [C] Otu00961	k__Bacteria(100);p__Gemmatimonadetes(100);c__Gemm-2(100);unclassified(100);unclassified(100);unclassified(100);unclassified(100);
ZvsU	Otu00969	7.88744	2.19122	2.00637	0.815126	2.46142	0.013839	0.0230545	Rhodospirillaceae [F] Otu00969	k__Bacteria(100);p__Proteobacteria(100);c__Alphaproteobacteria(100);o__Rhodospirillales(100);f__Rhodospirillaceae(100);unclassified(100);unclassified(100);
ZvsU	Otu00973	11.1205	3.08941	3.55371	0.831215	4.27532	1.90864e-05	0.000306212	Rhodospirillaceae [F] Otu00973	k__Bacteria(100);p__Proteobacteria(100);c__Alphaproteobacteria(100);o__Rhodospirillales(100);f__Rhodospirillaceae(100);unclassified(100);unclassified(100);
ZvsU	Otu00978	9.67936	3.69093	3.76045	0.944964	3.97947	6.90702e-05	0.000796466	Bacteroidetes [P] Otu00978	k__Bacteria(100);p__Bacteroidetes(100);unclassified(67);unclassified(67);unclassified(67);unclassified(67);unclassified(67);
ZvsU	Otu00985	3.52265	1.76133	2.78125	1.20923	2.30001	0.0214476	0.0318478	Desulfobulbus [G] Otu00985	k__Bacteria(100);p__Proteobacteria(100);c__Deltaproteobacteria(100);o__Desulfobacterales(100);f__Desulfobulbaceae(100);g__Desulfobulbus(100);unclassified(100);
ZvsU	Otu00989	8.25705	5.65516	-2.00134	0.919087	-2.17754	0.0294406	0.0413063	WCHD3-30 [O] Otu00989	k__Archaea(100);p__Parvarchaeota(100);c__Parvarchaea(100);o__WCHD3-30(100);unclassified(100);unclassified(100);unclassified(100);
ZvsU	Otu00990	7.51039	3.12694	-1.95644	0.906601	-2.15799	0.0309285	0.0429046	KSB4 [F] Otu00990	k__Bacteria(100);p__WS3(100);c__PRR-12(100);o__GN03(100);f__KSB4(100);unclassified(100);unclassified(100);
ZvsU	Otu00997	8.52116	2.23901	2.4724	0.766828	3.22419	0.00126329	0.00499203	Verrucomicrobium [G] Otu00997	k__Bacteria(100);p__Verrucomicrobia(100);c__Verrucomicrobiae(100);o__Verrucomicrobiales(100);f__Verrucomicrobiaceae(100);g__Verrucomicrobium(100);unclassified(100);
ZvsU	Otu01017	7.98164	7.98164	2.05436	0.754735	2.72196	0.00648958	0.0136447	BD7-3 [O] Otu01017	k__Bacteria(100);p__Proteobacteria(100);c__Alphaproteobacteria(100);o__BD7-3(100);unclassified(100);unclassified(100);unclassified(100);
ZvsU	Otu01026	9.20736	3.51095	4.05395	0.914537	4.43279	9.30204e-06	0.000162909	Saprospiraceae [F] Otu01026	k__Bacteria(100);p__Bacteroidetes(100);c__Saprospirae(100);o__Saprospirales(100);f__Saprospiraceae(100);unclassified(100);unclassified(100);
ZvsU	Otu01030	7.13432	2.72046	3.24501	0.965208	3.36198	0.00077386	0.00376951	Bacteroidetes [P] Otu01030	k__Bacteria(100);p__Bacteroidetes(100);unclassified(100);unclassified(100);unclassified(100);unclassified(100);unclassified(100);
ZvsU	Otu01047	9.22428	4.42526	2.3696	0.759044	3.12183	0.00179733	0.00616945	Marinicellaceae [F] Otu01047	k__Bacteria(100);p__Proteobacteria(100);c__Gammaproteobacteria(100);o__Marinicellales(100);f__Marinicellaceae(100);unclassified(100);unclassified(100);
ZvsU	Otu01048	9.0124	2.50374	3.79792	0.902398	4.2087	2.56845e-05	0.00037167	Rhodospirillaceae [F] Otu01048	k__Bacteria(100);p__Proteobacteria(100);c__Alphaproteobacteria(100);o__Rhodospirillales(100);f__Rhodospirillaceae(100);unclassified(100);unclassified(100);
ZvsU	Otu01057	7.43601	3.09598	2.69221	0.929542	2.89627	0.00377625	0.00983175	Bacteria [D] Otu01057	k__Bacteria(100);unclassified(61);unclassified(61);unclassified(61);unclassified(61);unclassified(61);unclassified(61);
ZvsU	Otu01063	9.87546	4.73766	4.19732	0.978263	4.29058	1.78204e-05	0.000292255	Gammaproteobacteria [C] Otu01063	k__Bacteria(100);p__Proteobacteria(100);c__Gammaproteobacteria(100);unclassified(86);unclassified(86);unclassified(86);unclassified(86);
ZvsU	Otu01065	9.48732	5.29225	4.73875	1.07007	4.42843	9.492e-06	0.000162909	WCHB1-41 [O] Otu01065	k__Bacteria(100);p__Verrucomicrobia(100);c__Verruco-5(100);o__WCHB1-41(100);unclassified(100);unclassified(100);unclassified(100);
ZvsU	Otu01070	9.45632	4.72816	3.72959	0.909166	4.1022	4.09232e-05	0.000515242	JdFBGBact [F] Otu01070	k__Bacteria(100);p__Actinobacteria(100);c__Acidimicrobiia(100);o__Acidimicrobiales(100);f__JdFBGBact(100);unclassified(100);unclassified(100);
ZvsU	Otu01082	4.41994	2.12042	-4.84075	1.7553	-2.75779	0.00581936	0.0128025	Gammaproteobacteria [C] Otu01082	k__Bacteria(100);p__Proteobacteria(100);c__Gammaproteobacteria(100);unclassified(100);unclassified(100);unclassified(100);unclassified(100);
ZvsU	Otu01089	5.97918	2.98959	-3.20063	1.13723	-2.81441	0.00488661	0.0115218	GCA004 [O] Otu01089	k__Bacteria(100);p__Chloroflexi(100);c__Anaerolineae(100);o__GCA004(100);unclassified(100);unclassified(100);unclassified(100);
ZvsU	Otu01092	6.73281	2.56735	-2.90708	1.02063	-2.84831	0.00439516	0.0107302	Rhodothermaceae [F] Otu01092	k__Bacteria(100);p__Bacteroidetes(100);c__Rhodothermi(100);o__Rhodothermales(100);f__Rhodothermaceae(100);unclassified(100);unclassified(100);
ZvsU	Otu01096	6.53762	6.53762	2.20216	1.00482	2.19159	0.028409	0.0401644	Ignavibacteriaceae [F] Otu01096	k__Bacteria(100);p__Chlorobi(100);c__Ignavibacteria(100);o__Ignavibacteriales(100);f__Ignavibacteriaceae(100);unclassified(100);unclassified(100);
ZvsU	Otu01112	5.09825	1.94406	-2.63047	1.21834	-2.15907	0.0308449	0.0428692	Bacteroidetes [P] Otu01112	k__Bacteria(100);p__Bacteroidetes(100);unclassified(100);unclassified(100);unclassified(100);unclassified(100);unclassified(100);
ZvsU	Otu01117	6.07324	6.07324	2.90083	0.957955	3.02815	0.00246058	0.00759796	Pirellulaceae [F] Otu01117	k__Bacteria(100);p__Planctomycetes(100);c__Planctomycetia(100);o__Pirellulales(100);f__Pirellulaceae(100);unclassified(100);unclassified(100);
ZvsU	Otu01128	10.4964	2.99416	4.96324	1.00228	4.95194	7.34791e-07	2.2382e-05	Desulfococcus [G] Otu01128	k__Bacteria(100);p__Proteobacteria(100);c__Deltaproteobacteria(100);o__Desulfobacterales(100);f__Desulfobacteraceae(100);g__Desulfococcus(100);unclassified(100);
ZvsU	Otu01129	4.60277	2.20813	-4.96087	1.75117	-2.83288	0.004613	0.0109894	Gammaproteobacteria [C] Otu01129	k__Bacteria(100);p__Proteobacteria(100);c__Gammaproteobacteria(100);unclassified(100);unclassified(100);unclassified(100);unclassified(100);
ZvsU	Otu01131	8.93805	4.28794	3.66452	0.977319	3.74957	0.000177139	0.00136481	Gammaproteobacteria [C] Otu01131	k__Bacteria(100);p__Proteobacteria(100);c__Gammaproteobacteria(100);unclassified(63);unclassified(63);unclassified(63);unclassified(63);
ZvsU	Otu01134	7.02246	2.67781	3.40993	1.00831	3.38182	0.000720066	0.0035665	Rhodothermaceae [F] Otu01134	k__Bacteria(100);p__Bacteroidetes(100);c__Rhodothermi(100);o__Rhodothermales(100);f__Rhodothermaceae(100);unclassified(100);unclassified(100);
ZvsU	Otu01137	10.3025	4.94254	4.32686	1.15637	3.74176	0.000182735	0.00138631	Gammaproteobacteria [C] Otu01137	k__Bacteria(100);p__Proteobacteria(100);c__Gammaproteobacteria(100);unclassified(100);unclassified(100);unclassified(100);unclassified(100);
ZvsU	Otu01153	8.2062	3.12919	5.7264	1.29825	4.41086	1.02962e-05	0.000172695	Saprospiraceae [F] Otu01153	k__Bacteria(100);p__Bacteroidetes(100);c__Saprospirae(100);o__Saprospirales(100);f__Saprospiraceae(100);unclassified(100);unclassified(100);
ZvsU	Otu01154	7.82415	3.05176	1.9746	0.842832	2.34281	0.019139	0.0293942	Piscirickettsiaceae [F] Otu01154	k__Bacteria(100);p__Proteobacteria(100);c__Gammaproteobacteria(100);o__Thiotrichales(100);f__Piscirickettsiaceae(100);unclassified(100);unclassified(100);
ZvsU	Otu01157	6.28082	2.2585	-3.38986	1.10595	-3.06513	0.00217578	0.00704265	Rhodobacteraceae [F] Otu01157	k__Bacteria(100);p__Proteobacteria(100);c__Alphaproteobacteria(100);o__Rhodobacterales(100);f__Rhodobacteraceae(100);unclassified(100);unclassified(100);
ZvsU	Otu01159	9.05178	3.01726	-2.86719	1.23517	-2.32129	0.0202714	0.0305312	TG3-2 [O] Otu01159	k__Bacteria(100);p__Fibrobacteres(100);c__TG3(100);o__TG3-2(100);unclassified(100);unclassified(100);unclassified(100);
ZvsU	Otu01162	6.61522	4.53069	2.44615	1.0605	2.30661	0.0210766	0.0314232	YLA114 [O] Otu01162	k__Archaea(100);p__Parvarchaeota(100);c__Parvarchaea(100);o__YLA114(100);unclassified(100);unclassified(100);unclassified(100);
ZvsU	Otu01165	6.33139	3.1657	2.44966	0.982276	2.49386	0.0126363	0.0216874	JdFBGBact [F] Otu01165	k__Bacteria(100);p__Actinobacteria(100);c__Acidimicrobiia(100);o__Acidimicrobiales(100);f__JdFBGBact(100);unclassified(100);unclassified(100);
ZvsU	Otu01169	7.16184	3.43582	1.98386	0.80552	2.46283	0.0137846	0.0230158	Gammaproteobacteria [C] Otu01169	k__Bacteria(100);p__Proteobacteria(100);c__Gammaproteobacteria(100);unclassified(85);unclassified(85);unclassified(85);unclassified(85);
ZvsU	Otu01181	6.99832	2.97163	2.46182	0.815468	3.0189	0.00253696	0.00776878	Myxococcales [O] Otu01181	k__Bacteria(100);p__Proteobacteria(100);c__Deltaproteobacteria(100);o__Myxococcales(65);unclassified(65);unclassified(65);unclassified(65);
ZvsU	Otu01187	5.78778	2.89389	1.96566	0.880348	2.23282	0.025561	0.0370609	envOPS12 [O] Otu01187	k__Bacteria(100);p__Chloroflexi(100);c__Anaerolineae(100);o__envOPS12(100);unclassified(100);unclassified(100);unclassified(100);
ZvsU	Otu01208	8.67593	3.3083	7.12139	1.66848	4.2682	1.97056e-05	0.000309419	Rhodothermaceae [F] Otu01208	k__Bacteria(100);p__Bacteroidetes(100);c__Rhodothermi(100);o__Rhodothermales(100);f__Rhodothermaceae(100);unclassified(100);unclassified(100);
ZvsU	Otu01211	4.13956	1.86149	-3.47029	1.36321	-2.54567	0.0109068	0.0195668	Deltaproteobacteria [C] Otu01211	k__Bacteria(100);p__Proteobacteria(100);c__Deltaproteobacteria(100);unclassified(100);unclassified(100);unclassified(100);unclassified(100);
ZvsU	Otu01216	8.76852	3.15304	3.32898	0.930524	3.57753	0.000346855	0.00208113	Rhodovulum [G] Otu01216	k__Bacteria(100);p__Proteobacteria(100);c__Alphaproteobacteria(100);o__Rhodobacterales(100);f__Rhodobacteraceae(100);g__Rhodovulum(63);unclassified(63);
ZvsU	Otu01221	7.74367	2.15128	3.85423	0.984736	3.91398	9.07885e-05	0.000971042	Rhodospirillaceae [F] Otu01221	k__Bacteria(100);p__Proteobacteria(100);c__Alphaproteobacteria(100);o__Rhodospirillales(100);f__Rhodospirillaceae(100);unclassified(100);unclassified(100);
ZvsU	Otu01236	7.18563	6.14026	3.5545	0.939923	3.7817	0.000155764	0.00129472	Sva0725 [O] Otu01236	k__Bacteria(100);p__Acidobacteria(100);c__Sva0725(100);o__Sva0725(100);unclassified(100);unclassified(100);unclassified(100);
ZvsU	Otu01248	5.68299	2.55554	5.071	1.39515	3.63473	0.000278267	0.00177035	Deltaproteobacteria [C] Otu01248	k__Bacteria(100);p__Proteobacteria(100);c__Deltaproteobacteria(100);unclassified(100);unclassified(100);unclassified(100);unclassified(100);
ZvsU	Otu01259	7.91114	2.1978	2.62565	0.814346	3.22424	0.00126307	0.00499203	Rhodospirillaceae [F] Otu01259	k__Bacteria(100);p__Proteobacteria(100);c__Alphaproteobacteria(100);o__Rhodospirillales(100);f__Rhodospirillaceae(100);unclassified(100);unclassified(100);
ZvsU	Otu01260	7.17713	4.91554	3.70678	1.19496	3.102	0.00192219	0.00641889	YLA114 [O] Otu01260	k__Archaea(100);p__Parvarchaeota(100);c__Parvarchaea(100);o__YLA114(100);unclassified(100);unclassified(100);unclassified(100);
ZvsU	Otu01262	5.16221	2.87961	-3.3198	1.32317	-2.50897	0.0121085	0.0211755	LD1-PA34 [F] Otu01262	k__Bacteria(100);p__Verrucomicrobia(100);c__Verruco-5(100);o__LD1-PB3(100);f__LD1-PA34(58);unclassified(58);unclassified(58);
ZvsU	Otu01264	3.61746	1.37941	-4.65328	1.82441	-2.55056	0.010755	0.0194893	Bacteroidetes [P] Otu01264	k__Bacteria(100);p__Bacteroidetes(100);unclassified(58);unclassified(58);unclassified(58);unclassified(58);unclassified(58);
ZvsU	Otu01279	7.82066	2.98217	3.82568	1.04765	3.65167	0.000260539	0.00171676	Saprospiraceae [F] Otu01279	k__Bacteria(100);p__Bacteroidetes(100);c__Saprospirae(100);o__Saprospirales(100);f__Saprospiraceae(100);unclassified(100);unclassified(100);
ZvsU	Otu01287	6.62608	2.2405	3.68872	1.08898	3.38733	0.000705768	0.0035193	Bacteroidales [O] Otu01287	k__Bacteria(100);p__Bacteroidetes(100);c__Bacteroidia(100);o__Bacteroidales(100);unclassified(100);unclassified(100);unclassified(100);
ZvsU	Otu01289	6.90884	3.31445	-2.55959	1.01508	-2.52155	0.0116839	0.0206267	Marinicellaceae [F] Otu01289	k__Bacteria(100);p__Proteobacteria(100);c__Gammaproteobacteria(100);o__Marinicellales(100);f__Marinicellaceae(100);unclassified(100);unclassified(100);
ZvsU	Otu01298	8.48955	3.53462	7.75786	1.85693	4.17778	2.94372e-05	0.0004099	Bacteria [D] Otu01298	k__Bacteria(100);unclassified(100);unclassified(100);unclassified(100);unclassified(100);unclassified(100);unclassified(100);
ZvsU	Otu01304	6.38176	4.3708	2.50485	1.05735	2.36898	0.017837	0.0279484	WCHD3-30 [O] Otu01304	k__Archaea(100);p__Parvarchaeota(100);c__Parvarchaea(100);o__WCHD3-30(100);unclassified(100);unclassified(100);unclassified(100);
ZvsU	Otu01311	5.66549	2.83274	1.8414	0.872675	2.11007	0.0348527	0.047809	GCA004 [O] Otu01311	k__Bacteria(100);p__Chloroflexi(100);c__Anaerolineae(100);o__GCA004(100);unclassified(100);unclassified(100);unclassified(100);
ZvsU	Otu01313	7.54502	2.87707	4.15162	1.10103	3.77065	0.000162823	0.00129472	Saprospiraceae [F] Otu01313	k__Bacteria(100);p__Bacteroidetes(100);c__Saprospirae(100);o__Saprospirales(100);f__Saprospiraceae(100);unclassified(100);unclassified(100);
ZvsU	Otu01315	5.38251	2.58221	-3.15568	1.33405	-2.36549	0.0180063	0.0281539	Thiohalorhabdales [O] Otu01315	k__Bacteria(100);p__Proteobacteria(100);c__Gammaproteobacteria(100);o__Thiohalorhabdales(100);unclassified(100);unclassified(100);unclassified(100);
ZvsU	Otu01320	8.26818	4.34595	7.48258	1.77095	4.22518	2.38751e-05	0.000352397	Novosphingobium [G] Otu01320	k__Bacteria(100);p__Proteobacteria(100);c__Alphaproteobacteria(100);o__Sphingomonadales(100);f__Sphingomonadaceae(100);g__Novosphingobium(100);unclassified(100);
ZvsU	Otu01357	6.55028	2.49775	5.62706	1.37092	4.1046	4.05021e-05	0.000515242	Saprospiraceae [F] Otu01357	k__Bacteria(100);p__Bacteroidetes(100);c__Saprospirae(100);o__Saprospirales(100);f__Saprospiraceae(100);unclassified(100);unclassified(100);
ZvsU	Otu01367	7.21973	2.816	3.57962	0.980007	3.65265	0.00025955	0.00171676	Piscirickettsiaceae [F] Otu01367	k__Bacteria(100);p__Proteobacteria(100);c__Gammaproteobacteria(100);o__Thiotrichales(100);f__Piscirickettsiaceae(100);unclassified(100);unclassified(100);
ZvsU	Otu01372	6.16321	4.22112	2.61532	1.13919	2.29577	0.0216888	0.0321412	YLA114 [O] Otu01372	k__Archaea(100);p__Parvarchaeota(100);c__Parvarchaea(100);o__YLA114(100);unclassified(100);unclassified(100);unclassified(100);
ZvsU	Otu01389	7.20757	4.93639	7.51608	1.88142	3.9949	6.47211e-05	0.000762625	WCHD3-30 [O] Otu01389	k__Archaea(100);p__Parvarchaeota(100);c__Parvarchaea(100);o__WCHD3-30(100);unclassified(100);unclassified(100);unclassified(100);
ZvsU	Otu01395	5.40754	2.43168	-5.31539	1.7056	-3.11643	0.00183057	0.00625444	Deltaproteobacteria [C] Otu01395	k__Bacteria(100);p__Proteobacteria(100);c__Deltaproteobacteria(100);unclassified(100);unclassified(100);unclassified(100);unclassified(100);
ZvsU	Otu01396	6.56195	2.78634	3.09982	0.951068	3.25931	0.00111684	0.00466864	Cystobacterineae [F] Otu01396	k__Bacteria(100);p__Proteobacteria(100);c__Deltaproteobacteria(100);o__Myxococcales(100);f__Cystobacterineae(100);unclassified(100);unclassified(100);
ZvsU	Otu01409	7.90282	2.84175	7.66943	1.86285	4.11703	3.83779e-05	0.000514962	Rhodobacteraceae [F] Otu01409	k__Bacteria(100);p__Proteobacteria(100);c__Alphaproteobacteria(100);o__Rhodobacterales(100);f__Rhodobacteraceae(100);unclassified(100);unclassified(100);
ZvsU	Otu01422	5.64642	3.86717	5.13585	1.46599	3.50332	0.000459494	0.0025886	YLA114 [O] Otu01422	k__Archaea(100);p__Parvarchaeota(100);c__Parvarchaea(100);o__YLA114(100);unclassified(100);unclassified(100);unclassified(100);
ZvsU	Otu01427	5.41645	1.31772	6.17684	1.85892	3.32282	0.000891133	0.00419539	Endozoicimonaceae [F] Otu01427	k__Bacteria(100);p__Proteobacteria(100);c__Gammaproteobacteria(100);o__Oceanospirillales(100);f__Endozoicimonaceae(100);unclassified(100);unclassified(100);
ZvsU	Otu01444	6.42708	3.08333	4.35293	1.12851	3.85723	0.000114679	0.00105792	Gammaproteobacteria [C] Otu01444	k__Bacteria(100);p__Proteobacteria(100);c__Gammaproteobacteria(100);unclassified(100);unclassified(100);unclassified(100);unclassified(100);
ZvsU	Otu01446	7.88709	3.94354	7.6544	1.86652	4.10089	4.11566e-05	0.000515242	GCA004 [O] Otu01446	k__Bacteria(100);p__Chloroflexi(100);c__Anaerolineae(100);o__GCA004(100);unclassified(100);unclassified(100);unclassified(100);
ZvsU	Otu01449	2.59599	1.77797	-4.40996	1.84422	-2.39124	0.0167918	0.0269985	YLA114 [O] Otu01449	k__Archaea(100);p__Parvarchaeota(100);c__Parvarchaea(100);o__YLA114(100);unclassified(100);unclassified(100);unclassified(100);
ZvsU	Otu01468	5.75883	2.19596	2.4556	0.93956	2.61356	0.00896035	0.0168263	Saprospiraceae [F] Otu01468	k__Bacteria(100);p__Bacteroidetes(100);c__Saprospirae(100);o__Saprospirales(100);f__Saprospiraceae(100);unclassified(100);unclassified(100);
ZvsU	Otu01470	3.95798	1.44344	-2.88777	1.37607	-2.09856	0.0358557	0.0489122	Proteobacteria [P] Otu01470	k__Bacteria(100);p__Proteobacteria(100);unclassified(63);unclassified(63);unclassified(63);unclassified(63);unclassified(63);
ZvsU	Otu01475	2.99611	1.43735	-4.58882	1.81469	-2.52871	0.0114484	0.0203099	Gammaproteobacteria [C] Otu01475	k__Bacteria(100);p__Proteobacteria(100);c__Gammaproteobacteria(100);unclassified(100);unclassified(100);unclassified(100);unclassified(100);
ZvsU	Otu01489	5.92339	2.96169	2.97237	1.03108	2.88276	0.00394201	0.00996304	PK34 [F] Otu01489	k__Bacteria(100);p__Acidobacteria(100);c__Solibacteres(100);o__Solibacterales(100);f__PK34(63);unclassified(63);unclassified(63);
ZvsU	Otu01511	6.93681	2.64514	-3.28319	1.33719	-2.45529	0.0140773	0.0233027	Saprospiraceae [F] Otu01511	k__Bacteria(100);p__Bacteroidetes(100);c__Saprospirae(100);o__Saprospirales(100);f__Saprospiraceae(100);unclassified(100);unclassified(100);
ZvsU	Otu01513	7.2938	3.03677	3.69739	0.969169	3.815	0.00013618	0.00119644	GN15 [C] Otu01513	k__Bacteria(100);p__GN04(100);c__GN15(100);unclassified(100);unclassified(100);unclassified(100);unclassified(100);
ZvsU	Otu01517	6.53007	1.81412	4.57973	1.17204	3.90748	9.32634e-05	0.000983262	Rhodospirillaceae [F] Otu01517	k__Bacteria(100);p__Proteobacteria(100);c__Alphaproteobacteria(100);o__Rhodospirillales(72);f__Rhodospirillaceae(72);unclassified(72);unclassified(72);
ZvsU	Otu01518	5.7728	2.4035	5.05914	1.31583	3.84483	0.000120638	0.00108799	wb1_H11 [O] Otu01518	k__Bacteria(100);p__WS3(100);c__PRR-12(100);o__wb1_H11(100);unclassified(100);unclassified(100);unclassified(100);
ZvsU	Otu01529	4.91082	2.45541	4.22659	1.22516	3.44983	0.000560934	0.00295692	Bacteriovoracaceae [F] Otu01529	k__Bacteria(100);p__Proteobacteria(100);c__Deltaproteobacteria(100);o__Bdellovibrionales(100);f__Bacteriovoracaceae(100);unclassified(100);unclassified(100);
ZvsU	Otu01533	5.86571	4.01736	5.24217	1.35854	3.85869	0.000113997	0.00105792	WCHD3-30 [O] Otu01533	k__Archaea(100);p__Parvarchaeota(100);c__Parvarchaea(100);o__WCHD3-30(100);unclassified(100);unclassified(100);unclassified(100);
ZvsU	Otu01542	5.43095	2.71548	5.28672	1.46203	3.61602	0.000299167	0.00188705	Bacteriovoracaceae [F] Otu01542	k__Bacteria(100);p__Proteobacteria(100);c__Deltaproteobacteria(100);o__Bdellovibrionales(100);f__Bacteriovoracaceae(100);unclassified(100);unclassified(100);
ZvsU	Otu01546	3.84914	1.09798	-3.07469	1.37403	-2.23771	0.0252397	0.0368849	Desulfococcus [G] Otu01546	k__Bacteria(100);p__Proteobacteria(100);c__Deltaproteobacteria(100);o__Desulfobacterales(100);f__Desulfobacteraceae(100);g__Desulfococcus(100);unclassified(100);
ZvsU	Otu01555	7.30238	2.62584	3.6498	0.976759	3.73664	0.000186492	0.00139021	Rhodobacteraceae [F] Otu01555	k__Bacteria(100);p__Proteobacteria(100);c__Alphaproteobacteria(100);o__Rhodobacterales(100);f__Rhodobacteraceae(100);unclassified(100);unclassified(100);
ZvsU	Otu01569	6.89201	4.72026	4.88471	1.15199	4.24022	2.23297e-05	0.000343319	WCHD3-30 [O] Otu01569	k__Archaea(100);p__Parvarchaeota(100);c__Parvarchaea(100);o__WCHD3-30(100);unclassified(100);unclassified(100);unclassified(100);
ZvsU	Otu01580	4.91729	2.21122	2.65505	1.03106	2.57507	0.010022	0.0183812	Deltaproteobacteria [C] Otu01580	k__Bacteria(100);p__Proteobacteria(100);c__Deltaproteobacteria(100);unclassified(100);unclassified(100);unclassified(100);unclassified(100);
ZvsU	Otu01581	4.66007	2.40543	-4.69754	1.74522	-2.69166	0.00710968	0.0143752	Spirochaetaceae [F] Otu01581	k__Bacteria(100);p__Spirochaetes(100);c__Spirochaetes(100);o__Spirochaetales(100);f__Spirochaetaceae(100);unclassified(100);unclassified(100);
ZvsU	Otu01592	6.04667	2.02362	2.80658	1.09483	2.56348	0.0103629	0.0188836	Pla4 [C] Otu01592	k__Bacteria(100);p__Planctomycetes(100);c__Pla4(100);unclassified(100);unclassified(100);unclassified(100);unclassified(100);
ZvsU	Otu01599	5.90942	2.25338	5.36738	1.36297	3.93799	8.21677e-05	0.000905071	Flammeovirgaceae [F] Otu01599	k__Bacteria(100);p__Bacteroidetes(100);c__Cytophagia(100);o__Cytophagales(100);f__Flammeovirgaceae(100);unclassified(100);unclassified(100);
ZvsU	Otu01606	6.81476	3.06448	7.46711	1.88084	3.9701	7.18426e-05	0.00081569	MBNT15 [O] Otu01606	k__Bacteria(100);p__Proteobacteria(100);c__Deltaproteobacteria(100);o__MBNT15(100);unclassified(100);unclassified(100);unclassified(100);
ZvsU	Otu01631	5.43305	2.11912	6.78719	1.78247	3.80775	0.000140237	0.00121759	Piscirickettsiaceae [F] Otu01631	k__Bacteria(100);p__Proteobacteria(100);c__Gammaproteobacteria(100);o__Thiotrichales(58);f__Piscirickettsiaceae(58);unclassified(58);unclassified(58);
ZvsU	Otu01632	3.87404	1.01794	-4.14185	1.85291	-2.23532	0.0253965	0.0369943	Verrucomicrobiaceae [F] Otu01632	k__Bacteria(100);p__Verrucomicrobia(100);c__Verrucomicrobiae(100);o__Verrucomicrobiales(100);f__Verrucomicrobiaceae(100);unclassified(75);unclassified(75);
ZvsU	Otu01667	5.89161	2.82644	3.82564	1.0754	3.55742	0.000374511	0.00221111	Gammaproteobacteria [C] Otu01667	k__Bacteria(100);p__Proteobacteria(100);c__Gammaproteobacteria(100);unclassified(100);unclassified(100);unclassified(100);unclassified(100);
ZvsU	Otu01674	5.2915	2.64575	2.74673	1.02847	2.67071	0.00756921	0.0148172	A4b [F] Otu01674	k__Bacteria(100);p__Chloroflexi(100);c__Anaerolineae(100);o__SBR1031(100);f__A4b(100);unclassified(100);unclassified(100);
ZvsU	Otu01687	4.78399	2.03139	3.47207	1.20426	2.88316	0.00393712	0.00996304	Myxococcales [O] Otu01687	k__Bacteria(100);p__Proteobacteria(100);c__Deltaproteobacteria(100);o__Myxococcales(100);unclassified(100);unclassified(100);unclassified(100);
ZvsU	Otu01691	4.84201	2.42101	-4.40611	1.805	-2.44106	0.0146441	0.0240164	Muricauda [G] Otu01691	k__Bacteria(100);p__Bacteroidetes(100);c__Flavobacteriia(100);o__Flavobacteriales(100);f__Flavobacteriaceae(100);g__Muricauda(100);unclassified(100);
ZvsU	Otu01695	6.19759	5.29595	7.33697	1.89276	3.87633	0.000106043	0.00104346	Sva0725 [O] Otu01695	k__Bacteria(100);p__Acidobacteria(100);c__Sva0725(100);o__Sva0725(100);unclassified(100);unclassified(100);unclassified(100);
ZvsU	Otu01696	3.41923	1.30382	-4.5578	1.799	-2.53351	0.0112926	0.0201302	Saprospiraceae [F] Otu01696	k__Bacteria(100);p__Bacteroidetes(100);c__Saprospirae(100);o__Saprospirales(100);f__Saprospiraceae(100);unclassified(100);unclassified(100);
ZvsU	Otu01705	5.93956	1.65008	7.02712	1.80442	3.89439	9.84471e-05	0.00101218	Rhodospirillaceae [F] Otu01705	k__Bacteria(100);p__Proteobacteria(100);c__Alphaproteobacteria(100);o__Rhodospirillales(100);f__Rhodospirillaceae(100);unclassified(100);unclassified(100);
ZvsU	Otu01717	6.76433	2.87228	3.5022	0.962334	3.63928	0.000273401	0.00176991	Cystobacterineae [F] Otu01717	k__Bacteria(100);p__Proteobacteria(100);c__Deltaproteobacteria(100);o__Myxococcales(100);f__Cystobacterineae(100);unclassified(100);unclassified(100);
ZvsU	Otu01720	4.19003	2.09501	4.44573	1.34804	3.29793	0.000974007	0.00433022	GCA004 [O] Otu01720	k__Bacteria(100);p__Chloroflexi(100);c__Anaerolineae(100);o__GCA004(100);unclassified(100);unclassified(100);unclassified(100);
ZvsU	Otu01725	2.91466	2.91466	-4.06086	1.82728	-2.22235	0.0262594	0.0377767	Pirellulaceae [F] Otu01725	k__Bacteria(100);p__Planctomycetes(100);c__Planctomycetia(100);o__Pirellulales(100);f__Pirellulaceae(100);unclassified(100);unclassified(100);
ZvsU	Otu01740	3.88916	3.32336	-4.46917	1.77071	-2.52395	0.0116045	0.0205375	RB25 [C] Otu01740	k__Bacteria(100);p__Acidobacteria(100);c__RB25(100);unclassified(100);unclassified(100);unclassified(100);unclassified(100);
ZvsU	Otu01766	7.20695	2.00217	3.28454	0.927096	3.54283	0.000395855	0.00228235	Rhodospirillaceae [F] Otu01766	k__Bacteria(100);p__Proteobacteria(100);c__Alphaproteobacteria(100);o__Rhodospirillales(100);f__Rhodospirillaceae(100);unclassified(100);unclassified(100);
ZvsU	Otu01774	5.51586	1.53237	2.0155	0.884301	2.2792	0.022655	0.0332393	Rhodospirillaceae [F] Otu01774	k__Bacteria(100);p__Proteobacteria(100);c__Alphaproteobacteria(100);o__Rhodospirillales(100);f__Rhodospirillaceae(100);unclassified(100);unclassified(100);
ZvsU	Otu01779	4.63232	2.08307	3.00985	1.08016	2.78648	0.00532841	0.0123659	Desulfarculaceae [F] Otu01779	k__Bacteria(100);p__Proteobacteria(100);c__Deltaproteobacteria(100);o__Desulfarculales(100);f__Desulfarculaceae(100);unclassified(100);unclassified(100);
ZvsU	Otu01784	3.1833	1.52716	-4.26463	1.82005	-2.34314	0.0191221	0.0293942	Gammaproteobacteria [C] Otu01784	k__Bacteria(100);p__Proteobacteria(100);c__Gammaproteobacteria(100);unclassified(75);unclassified(75);unclassified(75);unclassified(75);
ZvsU	Otu01786	3.5073	1.57717	3.54914	1.34198	2.6447	0.00817636	0.0156731	Spirobacillales [O] Otu01786	k__Bacteria(100);p__Proteobacteria(100);c__Deltaproteobacteria(100);o__Spirobacillales(100);unclassified(100);unclassified(100);unclassified(100);
ZvsU	Otu01792	5.04431	1.9235	4.66837	1.34166	3.47955	0.000502261	0.00268601	Saprospiraceae [F] Otu01792	k__Bacteria(100);p__Bacteroidetes(100);c__Saprospirae(100);o__Saprospirales(100);f__Saprospiraceae(100);unclassified(100);unclassified(100);
ZvsU	Otu01797	5.58018	2.54901	2.94886	1.11308	2.64928	0.00806644	0.0155027	Ellin329 [O] Otu01797	k__Bacteria(100);p__Proteobacteria(100);c__Alphaproteobacteria(100);o__Ellin329(100);unclassified(100);unclassified(100);unclassified(100);
ZvsU	Otu01799	5.68564	5.68564	6.96575	1.81196	3.84432	0.000120887	0.00108799	Pirellulaceae [F] Otu01799	k__Bacteria(100);p__Planctomycetes(100);c__Planctomycetia(100);o__Pirellulales(100);f__Pirellulaceae(100);unclassified(100);unclassified(100);
ZvsU	Otu01812	5.28394	1.28548	6.67132	1.76385	3.78225	0.000155419	0.00129472	Reinekea [G] Otu01812	k__Bacteria(100);p__Proteobacteria(100);c__Gammaproteobacteria(100);o__Oceanospirillales(100);f__Saccharospirillaceae(100);g__Reinekea(100);unclassified(100);
ZvsU	Otu01816	4.23805	1.41834	2.92138	1.23001	2.37508	0.0175452	0.0276674	CL500-15 [O] Otu01816	k__Bacteria(100);p__Planctomycetes(100);c__OM190(100);o__CL500-15(100);unclassified(100);unclassified(100);unclassified(100);
ZvsU	Otu01841	3.39506	2.9312	-4.64456	1.80032	-2.57985	0.00988424	0.018191	SJA-28 [C] Otu01841	k__Bacteria(100);p__Chlorobi(100);c__SJA-28(100);unclassified(100);unclassified(100);unclassified(100);unclassified(100);
ZvsU	Otu01851	5.94388	4.0709	7.23877	1.90926	3.7914	0.000149803	0.00128552	WCHD3-30 [O] Otu01851	k__Archaea(100);p__Parvarchaeota(100);c__Parvarchaea(100);o__WCHD3-30(100);unclassified(100);unclassified(100);unclassified(100);
ZvsU	Otu01856	2.81767	2.40775	-4.53082	1.8099	-2.50335	0.0123024	0.0213518	BPC015 [O] Otu01856	k__Bacteria(100);p__Acidobacteria(100);c__Acidobacteria-6(100);o__BPC015(100);unclassified(100);unclassified(100);unclassified(100);
ZvsU	Otu01866	5.07608	3.47656	6.66693	1.79828	3.7074	0.000209399	0.00146584	WCHD3-30 [O] Otu01866	k__Archaea(100);p__Parvarchaeota(100);c__Parvarchaea(100);o__WCHD3-30(100);unclassified(100);unclassified(100);unclassified(100);
ZvsU	Otu01873	4.76609	1.79295	3.88137	1.22518	3.168	0.00153493	0.00556631	Flavobacteriales [O] Otu01873	k__Bacteria(100);p__Bacteroidetes(100);c__Flavobacteriia(100);o__Flavobacteriales(100);unclassified(100);unclassified(100);unclassified(100);
ZvsU	Otu01887	6.01443	2.2177	6.8616	1.74815	3.92507	8.67056e-05	0.000941011	Rhodobacterales [O] Otu01887	k__Bacteria(100);p__Proteobacteria(100);c__Alphaproteobacteria(100);o__Rhodobacterales(75);unclassified(100);unclassified(100);unclassified(100);
ZvsU	Otu01899	4.00637	1.52771	3.38753	1.15931	2.92203	0.00347757	0.00947028	Saprospiraceae [F] Otu01899	k__Bacteria(100);p__Bacteroidetes(100);c__Saprospirae(100);o__Saprospirales(100);f__Saprospiraceae(100);unclassified(100);unclassified(100);
ZvsU	Otu01920	2.90579	1.23386	-4.30307	1.81613	-2.36936	0.0178188	0.0279484	Myxococcales [O] Otu01920	k__Bacteria(100);p__Proteobacteria(100);c__Deltaproteobacteria(100);o__Myxococcales(100);unclassified(67);unclassified(67);unclassified(67);
ZvsU	Otu01947	4.11579	4.11579	3.23581	1.38184	2.34167	0.0191979	0.0293942	Thermodesulfovibrionaceae [F] Otu01947	k__Bacteria(100);p__Nitrospirae(100);c__Nitrospira(100);o__Nitrospirales(100);f__Thermodesulfovibrionaceae(100);unclassified(100);unclassified(100);
ZvsU	Otu01951	5.15679	5.15679	5.11685	1.35534	3.77533	0.000159796	0.00129472	Gemm-4 [C] Otu01951	k__Bacteria(100);p__Gemmatimonadetes(100);c__Gemm-4(100);unclassified(100);unclassified(100);unclassified(100);unclassified(100);
ZvsU	Otu01964	1.76826	1.76826	-4.87032	1.95831	-2.487	0.0128826	0.0219679	MBGB [C] Otu01964	k__Archaea(100);p__Crenarchaeota(100);c__MBGB(100);unclassified(100);unclassified(100);unclassified(100);unclassified(100);
ZvsU	Otu01971	4.99187	2.49594	7.05073	1.91754	3.67697	0.000236017	0.00162786	koll13 [F] Otu01971	k__Bacteria(100);p__Actinobacteria(100);c__Acidimicrobiia(100);o__Acidimicrobiales(100);f__koll13(100);unclassified(100);unclassified(100);
ZvsU	Otu01991	3.76025	1.88013	5.81916	1.83011	3.17968	0.00147437	0.00541336	OPB11 [O] Otu01991	k__Bacteria(100);p__Chloroflexi(100);c__Anaerolineae(100);o__OPB11(100);unclassified(100);unclassified(100);unclassified(100);
ZvsU	Otu02007	5.09921	3.49239	6.60487	1.81633	3.63639	0.000276484	0.00177035	YLA114 [O] Otu02007	k__Archaea(100);p__Parvarchaeota(100);c__Parvarchaea(100);o__YLA114(100);unclassified(100);unclassified(100);unclassified(100);
ZvsU	Otu02016	5.92264	2.96132	4.63501	1.2127	3.82207	0.000132334	0.00117666	Desulfobulbus [G] Otu02016	k__Bacteria(100);p__Proteobacteria(100);c__Deltaproteobacteria(100);o__Desulfobacterales(100);f__Desulfobulbaceae(100);g__Desulfobulbus(100);unclassified(100);
ZvsU	Otu02018	4.43232	1.84539	4.12292	1.24351	3.31555	0.000914616	0.00419539	LD1-PA13 [O] Otu02018	k__Bacteria(100);p__WS3(100);c__PRR-12(100);o__LD1-PA13(100);unclassified(100);unclassified(100);unclassified(100);
ZvsU	Otu02036	5.7088	0.792419	2.48654	1.13521	2.19039	0.0284963	0.0402109	Pseudoalteromonas [G] Otu02036	k__Bacteria(100);p__Proteobacteria(100);c__Gammaproteobacteria(100);o__Vibrionales(100);f__Pseudoalteromonadaceae(100);g__Pseudoalteromonas(100);unclassified(67);
ZvsU	Otu02050	5.56868	1.54704	5.39443	1.39139	3.877	0.000105753	0.00104346	Rhodospirillaceae [F] Otu02050	k__Bacteria(100);p__Proteobacteria(100);c__Alphaproteobacteria(100);o__Rhodospirillales(100);f__Rhodospirillaceae(100);unclassified(100);unclassified(100);
ZvsU	Otu02065	5.24197	2.62098	7.11094	1.91304	3.71708	0.000201536	0.001438	Cryomorphaceae [F] Otu02065	k__Bacteria(100);p__Bacteroidetes(100);c__Flavobacteriia(100);o__Flavobacteriales(100);f__Cryomorphaceae(100);unclassified(100);unclassified(100);
ZvsU	Otu02079	3.29027	1.47958	-4.10339	1.84768	-2.22083	0.0263622	0.0378508	Deltaproteobacteria [C] Otu02079	k__Bacteria(100);p__Proteobacteria(100);c__Deltaproteobacteria(100);unclassified(67);unclassified(67);unclassified(67);unclassified(67);
ZvsU	Otu02082	2.93074	1.22021	-4.19162	1.81707	-2.3068	0.0210661	0.0314232	NKB19 [P] Otu02082	k__Bacteria(100);p__NKB19(100);unclassified(100);unclassified(100);unclassified(100);unclassified(100);unclassified(100);
ZvsU	Otu02083	4.24764	1.91009	6.80504	1.94549	3.49785	0.000469019	0.00260253	NB1-j [O] Otu02083	k__Bacteria(100);p__Proteobacteria(100);c__Deltaproteobacteria(100);o__NB1-j(67);unclassified(100);unclassified(100);unclassified(100);
ZvsU	Otu02105	4.97961	2.38892	7.03489	1.92136	3.66141	0.000250831	0.00171401	Gammaproteobacteria [C] Otu02105	k__Bacteria(100);p__Proteobacteria(100);c__Gammaproteobacteria(100);unclassified(100);unclassified(100);unclassified(100);unclassified(100);
ZvsU	Otu02111	4.0664	4.0664	6.20614	1.7774	3.4917	0.000479961	0.00264336	Nitrosomonadaceae [F] Otu02111	k__Bacteria(100);p__Proteobacteria(100);c__Betaproteobacteria(100);o__Nitrosomonadales(100);f__Nitrosomonadaceae(100);unclassified(100);unclassified(100);
ZvsU	Otu02128	2.51892	1.7794	-4.07733	1.85	-2.20396	0.027527	0.0392181	Euryarchaeota [P] Otu02128	k__Archaea(84);p__Euryarchaeota(67);unclassified(67);unclassified(67);unclassified(67);unclassified(67);unclassified(67);
ZvsU	Otu02132	2.80972	1.26348	-4.11937	1.8628	-2.21138	0.0270092	0.0386183	Spirobacillales [O] Otu02132	k__Bacteria(100);p__Proteobacteria(100);c__Deltaproteobacteria(100);o__Spirobacillales(100);unclassified(100);unclassified(100);unclassified(100);
ZvsU	Otu02171	4.94291	4.94291	5.17706	1.44441	3.58422	0.000338092	0.00204518	Pirellulaceae [F] Otu02171	k__Bacteria(100);p__Planctomycetes(100);c__Planctomycetia(100);o__Pirellulales(100);f__Pirellulaceae(100);unclassified(100);unclassified(100);
ZvsU	Otu02176	5.22071	3.57561	7.11016	1.91238	3.71796	0.000200836	0.001438	WCHD3-30 [O] Otu02176	k__Archaea(100);p__Parvarchaeota(100);c__Parvarchaea(100);o__WCHD3-30(100);unclassified(100);unclassified(100);unclassified(100);
ZvsU	Otu02180	4.58096	4.58096	6.32897	1.78277	3.55007	0.000385127	0.00225575	Pirellulaceae [F] Otu02180	k__Bacteria(100);p__Planctomycetes(100);c__Planctomycetia(100);o__Pirellulales(100);f__Pirellulaceae(100);unclassified(100);unclassified(100);
ZvsU	Otu02182	3.40186	2.32989	3.47658	1.45216	2.39407	0.0166625	0.0269676	YLA114 [O] Otu02182	k__Archaea(100);p__Parvarchaeota(100);c__Parvarchaea(100);o__YLA114(100);unclassified(100);unclassified(100);unclassified(100);
ZvsU	Otu02196	4.37364	1.66776	-3.91415	1.38179	-2.83267	0.00461616	0.0109894	Flammeovirgaceae [F] Otu02196	k__Bacteria(100);p__Bacteroidetes(100);c__Cytophagia(100);o__Cytophagales(100);f__Flammeovirgaceae(100);unclassified(100);unclassified(100);
ZvsU	Otu02208	3.56624	1.5143	5.66425	1.88099	3.01132	0.00260116	0.00781247	Myxococcales [O] Otu02208	k__Bacteria(100);p__Proteobacteria(100);c__Deltaproteobacteria(100);o__Myxococcales(100);unclassified(100);unclassified(100);unclassified(100);
ZvsU	Otu02209	3.27959	1.25057	-4.20865	1.84308	-2.28348	0.0224019	0.0329992	Cytophagales [O] Otu02209	k__Bacteria(100);p__Bacteroidetes(100);c__Cytophagia(100);o__Cytophagales(100);unclassified(84);unclassified(84);unclassified(84);
ZvsU	Otu02222	2.71579	1.22125	4.96411	1.80899	2.74414	0.00606704	0.0132079	Deltaproteobacteria [C] Otu02222	k__Bacteria(100);p__Proteobacteria(100);c__Deltaproteobacteria(100);unclassified(100);unclassified(100);unclassified(100);unclassified(100);
ZvsU	Otu02233	2.3735	1.62559	5.40524	1.8916	2.85749	0.00427	0.0106103	YLA114 [O] Otu02233	k__Archaea(100);p__Parvarchaeota(100);c__Parvarchaea(100);o__YLA114(100);unclassified(100);unclassified(100);unclassified(100);
ZvsU	Otu02235	3.58155	1.27013	-4.26345	1.85092	-2.30342	0.0212552	0.0316257	Flavobacteriaceae [F] Otu02235	k__Bacteria(100);p__Bacteroidetes(100);c__Flavobacteriia(100);o__Flavobacteriales(100);f__Flavobacteriaceae(100);unclassified(100);unclassified(100);
ZvsU	Otu02241	2.49595	1.15709	-3.91762	1.86532	-2.10024	0.0357073	0.0488893	M2PT2-76 [O] Otu02241	k__Bacteria(100);p__Spirochaetes(100);c__Spirochaetes(100);o__M2PT2-76(100);unclassified(100);unclassified(100);unclassified(100);
ZvsU	Otu02246	4.6447	1.93382	3.66895	1.14341	3.20877	0.00133305	0.00511352	ZB2 [C] Otu02246	k__Bacteria(100);p__OD1(100);c__ZB2(100);unclassified(100);unclassified(100);unclassified(100);unclassified(100);
ZvsU	Otu02274	3.94474	1.63336	3.43811	1.27068	2.70572	0.00681565	0.0140895	Thiotrichales [O] Otu02274	k__Bacteria(100);p__Proteobacteria(100);c__Gammaproteobacteria(100);o__Thiotrichales(67);unclassified(100);unclassified(100);unclassified(100);
ZvsU	Otu02276	3.96156	1.68216	4.26191	1.45768	2.92376	0.00345826	0.00947028	OM27 [F] Otu02276	k__Bacteria(100);p__Proteobacteria(100);c__Deltaproteobacteria(100);o__Myxococcales(100);f__OM27(100);unclassified(100);unclassified(100);
ZvsU	Otu02282	2.76186	1.38093	-4.0469	1.84474	-2.19375	0.0282535	0.0400982	Cryomorphaceae [F] Otu02282	k__Bacteria(100);p__Bacteroidetes(100);c__Flavobacteriia(100);o__Flavobacteriales(100);f__Cryomorphaceae(100);unclassified(100);unclassified(100);
ZvsU	Otu02286	3.87205	2.65192	4.83933	1.46059	3.31326	0.000922138	0.00419539	YLA114 [O] Otu02286	k__Archaea(100);p__Parvarchaeota(100);c__Parvarchaea(100);o__YLA114(100);unclassified(100);unclassified(100);unclassified(100);
ZvsU	Otu02290	4.7525	3.25493	6.96443	1.92911	3.61017	0.000305998	0.00191378	YLA114 [O] Otu02290	k__Archaea(100);p__Parvarchaeota(100);c__Parvarchaea(100);o__YLA114(100);unclassified(100);unclassified(100);unclassified(100);
ZvsU	Otu02294	2.95778	0.739445	2.86762	1.34849	2.12653	0.0334589	0.0461545	Sulfurimonas [G] Otu02294	k__Bacteria(100);p__Proteobacteria(100);c__Epsilonproteobacteria(100);o__Campylobacterales(100);f__Helicobacteraceae(100);g__Sulfurimonas(100);unclassified(100);
ZvsU	Otu02306	2.6685	1.11103	3.8877	1.52024	2.55729	0.0105491	0.0191755	BD4-9 [C] Otu02306	k__Bacteria(100);p__OP3(100);c__BD4-9(100);unclassified(100);unclassified(100);unclassified(100);unclassified(100);
ZvsU	Otu02316	4.48916	1.71181	2.42509	1.03805	2.3362	0.0194806	0.0296427	Saprospiraceae [F] Otu02316	k__Bacteria(100);p__Bacteroidetes(100);c__Saprospirae(100);o__Saprospirales(100);f__Saprospiraceae(100);unclassified(100);unclassified(100);
ZvsU	Otu02330	3.75912	1.71715	6.37966	1.85872	3.43229	0.000598504	0.00311053	Alphaproteobacteria [C] Otu02330	k__Bacteria(100);p__Proteobacteria(100);c__Alphaproteobacteria(100);unclassified(100);unclassified(100);unclassified(100);unclassified(100);
ZvsU	Otu02360	3.9611	3.9611	4.01646	1.30309	3.08225	0.00205439	0.00673842	TMEG [F] Otu02360	k__Archaea(100);p__Euryarchaeota(100);c__Thermoplasmata(100);o__E2(100);f__TMEG(100);unclassified(100);unclassified(100);
ZvsU	Otu02363	1.64914	0.628849	-4.86398	2.03374	-2.39164	0.0167732	0.0269985	Saprospiraceae [F] Otu02363	k__Bacteria(100);p__Bacteroidetes(100);c__Saprospirae(100);o__Saprospirales(100);f__Saprospiraceae(100);unclassified(100);unclassified(100);
ZvsU	Otu02382	4.03975	1.71536	3.14647	1.19232	2.63896	0.00831619	0.0158999	Cystobacterineae [F] Otu02382	k__Bacteria(100);p__Proteobacteria(100);c__Deltaproteobacteria(100);o__Myxococcales(100);f__Cystobacterineae(100);unclassified(100);unclassified(100);
ZvsU	Otu02387	3.44982	0.958398	5.88779	1.83129	3.21511	0.00130393	0.00506474	Rhodospirillaceae [F] Otu02387	k__Bacteria(100);p__Proteobacteria(100);c__Alphaproteobacteria(100);o__Rhodospirillales(100);f__Rhodospirillaceae(100);unclassified(100);unclassified(100);
ZvsU	Otu02397	3.02195	1.44975	4.45954	1.52607	2.92225	0.00347514	0.00947028	Gammaproteobacteria [C] Otu02397	k__Bacteria(100);p__Proteobacteria(100);c__Gammaproteobacteria(100);unclassified(100);unclassified(100);unclassified(100);unclassified(100);
ZvsU	Otu02408	3.69005	1.53635	2.38582	1.10405	2.16097	0.0306974	0.0427447	ZB2 [C] Otu02408	k__Bacteria(100);p__OD1(100);c__ZB2(100);unclassified(100);unclassified(100);unclassified(100);unclassified(100);
ZvsU	Otu02433	2.46925	1.11038	-4.63329	1.83977	-2.51841	0.0117886	0.0207143	Entotheonellales [O] Otu02433	k__Bacteria(100);p__Proteobacteria(100);c__Deltaproteobacteria(100);o__Entotheonellales(100);unclassified(100);unclassified(100);unclassified(100);
ZvsU	Otu02435	4.85483	2.32906	3.24303	1.25359	2.587	0.00968164	0.0179074	Gammaproteobacteria [C] Otu02435	k__Bacteria(100);p__Proteobacteria(100);c__Gammaproteobacteria(100);unclassified(100);unclassified(100);unclassified(100);unclassified(100);
ZvsU	Otu02438	2.20926	1.10463	-4.34483	1.86267	-2.33258	0.0196703	0.0297473	SHA-31 [F] Otu02438	k__Bacteria(100);p__Chloroflexi(100);c__Anaerolineae(100);o__SBR1031(100);f__SHA-31(100);unclassified(100);unclassified(100);
ZvsU	Otu02441	3.27057	1.56903	6.45206	1.97887	3.26047	0.00111226	0.00466864	Gammaproteobacteria [C] Otu02441	k__Bacteria(100);p__Proteobacteria(100);c__Gammaproteobacteria(100);unclassified(67);unclassified(67);unclassified(67);unclassified(67);
ZvsU	Otu02444	3.68437	3.68437	6.05204	1.84194	3.28568	0.00101736	0.00444267	Nitrospiraceae [F] Otu02444	k__Bacteria(100);p__Nitrospirae(100);c__Nitrospira(100);o__Nitrospirales(100);f__Nitrospiraceae(100);unclassified(100);unclassified(100);
ZvsU	Otu02448	2.83038	1.35785	3.28819	1.4083	2.33486	0.0195508	0.0296883	Gammaproteobacteria [C] Otu02448	k__Bacteria(100);p__Proteobacteria(100);c__Gammaproteobacteria(100);unclassified(67);unclassified(67);unclassified(67);unclassified(67);
ZvsU	Otu02450	3.99425	1.9162	6.46615	1.85461	3.48652	0.000489346	0.00267509	Gammaproteobacteria [C] Otu02450	k__Bacteria(100);p__Proteobacteria(100);c__Gammaproteobacteria(100);unclassified(67);unclassified(67);unclassified(67);unclassified(67);
ZvsU	Otu02462	3.11799	2.13548	4.36129	1.51169	2.88505	0.00391354	0.00995927	YLA114 [O] Otu02462	k__Archaea(100);p__Parvarchaeota(100);c__Parvarchaea(100);o__YLA114(100);unclassified(100);unclassified(100);unclassified(100);
ZvsU	Otu02466	4.22819	1.61229	4.97034	1.45371	3.41907	0.000628346	0.00322027	Flammeovirgaceae [F] Otu02466	k__Bacteria(100);p__Bacteroidetes(100);c__Cytophagia(100);o__Cytophagales(100);f__Flammeovirgaceae(100);unclassified(100);unclassified(100);
ZvsU	Otu02470	4.23008	1.90219	4.2532	1.36213	3.12247	0.00179343	0.00616945	Deltaproteobacteria [C] Otu02470	k__Bacteria(100);p__Proteobacteria(100);c__Deltaproteobacteria(67);unclassified(67);unclassified(67);unclassified(67);unclassified(67);
ZvsU	Otu02508	2.13424	0.71426	5.10831	1.89377	2.69743	0.00698778	0.0142458	Pla3 [C] Otu02508	k__Bacteria(100);p__Planctomycetes(100);c__Pla3(100);unclassified(100);unclassified(100);unclassified(100);unclassified(100);
ZvsU	Otu02535	2.75195	2.3516	5.26388	1.81148	2.90585	0.00366261	0.00968544	Sva0725 [O] Otu02535	k__Bacteria(100);p__Acidobacteria(100);c__Sva0725(100);o__Sva0725(100);unclassified(100);unclassified(100);unclassified(100);
ZvsU	Otu02539	3.64554	2.49679	4.71834	1.502	3.14137	0.0016816	0.00588161	YLA114 [O] Otu02539	k__Archaea(100);p__Parvarchaeota(100);c__Parvarchaea(100);o__YLA114(100);unclassified(100);unclassified(100);unclassified(100);
ZvsU	Otu02550	3.31927	2.27334	5.39418	1.77191	3.04428	0.0023324	0.00741723	WCHD3-30 [O] Otu02550	k__Archaea(100);p__Parvarchaeota(100);c__Parvarchaea(100);o__WCHD3-30(100);unclassified(100);unclassified(100);unclassified(100);
ZvsU	Otu02551	3.89855	2.67007	6.69578	1.95439	3.42602	0.000612494	0.00316098	WCHD3-30 [O] Otu02551	k__Archaea(100);p__Parvarchaeota(100);c__Parvarchaea(100);o__WCHD3-30(100);unclassified(100);unclassified(100);unclassified(100);
ZvsU	Otu02557	4.12334	1.57231	2.90949	1.2157	2.39326	0.0166994	0.0269676	Saprospiraceae [F] Otu02557	k__Bacteria(100);p__Bacteroidetes(100);c__Saprospirae(100);o__Saprospirales(100);f__Saprospiraceae(100);unclassified(100);unclassified(100);
ZvsU	Otu02561	3.53639	1.69655	4.3127	1.43866	2.99771	0.00272017	0.00802995	Marinicellaceae [F] Otu02561	k__Bacteria(100);p__Proteobacteria(100);c__Gammaproteobacteria(100);o__Marinicellales(100);f__Marinicellaceae(100);unclassified(100);unclassified(100);
ZvsU	Otu02567	2.90307	1.107	-4.31197	1.81312	-2.3782	0.0173974	0.0276114	Saprospiraceae [F] Otu02567	k__Bacteria(100);p__Bacteroidetes(100);c__Saprospirae(100);o__Saprospirales(100);f__Saprospiraceae(100);unclassified(100);unclassified(100);
ZvsU	Otu02568	3.6831	1.84155	3.7621	1.28548	2.9266	0.00342689	0.00943673	C1_B004 [G] Otu02568	k__Bacteria(100);p__Chloroflexi(100);c__Anaerolineae(100);o__Anaerolineales(100);f__Anaerolinaceae(100);g__C1_B004(100);unclassified(100);
ZvsU	Otu02573	3.39116	2.27273	6.4279	1.99388	3.22382	0.00126492	0.00499203	Cyanobacteria [P] Otu02573	k__Bacteria(100);p__Cyanobacteria(100);unclassified(100);unclassified(100);unclassified(100);unclassified(100);unclassified(100);
ZvsU	Otu02585	3.16865	1.20827	6.42075	1.97965	3.24337	0.00118123	0.0048701	Saprospiraceae [F] Otu02585	k__Bacteria(100);p__Bacteroidetes(100);c__Saprospirae(100);o__Saprospirales(100);f__Saprospiraceae(100);unclassified(100);unclassified(100);
ZvsU	Otu02601	4.01414	1.53067	6.46142	1.85438	3.48441	0.000493221	0.00267645	Bacteroidetes [P] Otu02601	k__Bacteria(100);p__Bacteroidetes(100);unclassified(100);unclassified(100);unclassified(100);unclassified(100);unclassified(100);
ZvsU	Otu02609	2.77665	1.24861	4.84588	1.80438	2.68561	0.00723971	0.0144597	JTB38 [F] Otu02609	k__Bacteria(100);p__Proteobacteria(100);c__Deltaproteobacteria(100);o__NB1-j(100);f__JTB38(100);unclassified(100);unclassified(100);
ZvsU	Otu02617	2.65297	1.81699	3.94374	1.58586	2.48682	0.012889	0.0219679	YLA114 [O] Otu02617	k__Archaea(100);p__Parvarchaeota(100);c__Parvarchaea(100);o__YLA114(100);unclassified(100);unclassified(100);unclassified(100);
ZvsU	Otu02620	2.98498	0.829261	5.68552	1.88795	3.01148	0.00259981	0.00781247	Rhodospirillaceae [F] Otu02620	k__Bacteria(100);p__Proteobacteria(100);c__Alphaproteobacteria(100);o__Rhodospirillales(100);f__Rhodospirillaceae(100);unclassified(100);unclassified(100);
ZvsU	Otu02625	2.94186	1.1436	-3.79715	1.54503	-2.45766	0.0139847	0.0232449	Alteromonadaceae [F] Otu02625	k__Bacteria(100);p__Proteobacteria(100);c__Gammaproteobacteria(100);o__Alteromonadales(61);f__Alteromonadaceae(61);unclassified(61);unclassified(61);
ZvsU	Otu02629	3.2403	1.14911	4.2332	1.50957	2.80424	0.00504348	0.0118162	Flavobacteriaceae [F] Otu02629	k__Bacteria(100);p__Bacteroidetes(100);c__Flavobacteriia(100);o__Flavobacteriales(100);f__Flavobacteriaceae(100);unclassified(100);unclassified(100);
ZvsU	Otu02639	2.75049	1.88378	3.41719	1.42726	2.39423	0.0166553	0.0269676	YLA114 [O] Otu02639	k__Archaea(100);p__Parvarchaeota(100);c__Parvarchaea(100);o__YLA114(100);unclassified(100);unclassified(100);unclassified(100);
ZvsU	Otu02647	3.90714	1.95357	4.40014	1.44154	3.05238	0.00227032	0.00728477	SC3-41 [F] Otu02647	k__Bacteria(100);p__Actinobacteria(100);c__Acidimicrobiia(100);o__Acidimicrobiales(100);f__SC3-41(100);unclassified(100);unclassified(100);
ZvsU	Otu02671	2.79845	1.0671	-4.98038	1.84801	-2.695	0.00703882	0.014277	Saprospiraceae [F] Otu02671	k__Bacteria(100);p__Bacteroidetes(100);c__Saprospirae(100);o__Saprospirales(100);f__Saprospiraceae(100);unclassified(100);unclassified(100);
ZvsU	Otu02673	3.24938	2.77666	4.54808	1.52987	2.97285	0.00295044	0.00850557	RB25 [C] Otu02673	k__Bacteria(100);p__Acidobacteria(100);c__RB25(80);unclassified(80);unclassified(80);unclassified(80);unclassified(80);
ZvsU	Otu02677	3.06216	1.16766	4.10926	1.48729	2.76293	0.00572858	0.0128025	Rubricoccus [G] Otu02677	k__Bacteria(100);p__Bacteroidetes(100);c__Rhodothermi(100);o__Rhodothermales(100);f__Rhodothermaceae(100);g__Rubricoccus(100);unclassified(100);
ZvsU	Otu02680	2.06912	0.590226	-5.31934	2.12855	-2.49905	0.0124527	0.0214737	Desulfococcus [G] Otu02680	k__Bacteria(100);p__Proteobacteria(100);c__Deltaproteobacteria(100);o__Desulfobacterales(100);f__Desulfobacteraceae(100);g__Desulfococcus(100);unclassified(100);
ZvsU	Otu02685	3.67529	1.43352	3.21784	1.35817	2.36925	0.0178243	0.0279484	Piscirickettsiaceae [F] Otu02685	k__Bacteria(100);p__Proteobacteria(100);c__Gammaproteobacteria(100);o__Thiotrichales(100);f__Piscirickettsiaceae(100);unclassified(100);unclassified(100);
ZvsU	Otu02697	3.20462	0.890278	3.57189	1.36804	2.61095	0.00902912	0.016892	Rhodospirillaceae [F] Otu02697	k__Bacteria(100);p__Proteobacteria(100);c__Alphaproteobacteria(100);o__Rhodospirillales(100);f__Rhodospirillaceae(100);unclassified(100);unclassified(100);
ZvsU	Otu02716	2.9215	1.21636	3.2725	1.28747	2.5418	0.0110282	0.0197066	AEGEAN_185 [F] Otu02716	k__Bacteria(100);p__SAR406(100);c__AB16(100);o__ZA3648c(100);f__AEGEAN_185(100);unclassified(100);unclassified(100);
ZvsU	Otu02737	3.27709	1.39152	3.82662	1.41997	2.69486	0.00704177	0.014277	OM27 [F] Otu02737	k__Bacteria(100);p__Proteobacteria(100);c__Deltaproteobacteria(100);o__Myxococcales(100);f__OM27(100);unclassified(100);unclassified(100);
ZvsU	Otu02740	4.13965	2.8352	6.79515	1.94177	3.49946	0.000466205	0.00260253	WCHD3-30 [O] Otu02740	k__Archaea(100);p__Parvarchaeota(100);c__Parvarchaea(100);o__WCHD3-30(100);unclassified(100);unclassified(100);unclassified(100);
ZvsU	Otu02741	3.62252	3.62252	6.31835	1.87072	3.3775	0.000731472	0.00359884	Ellin6075 [F] Otu02741	k__Bacteria(100);p__Acidobacteria(100);c__Chloracidobacteria(100);o__RB41(100);f__Ellin6075(100);unclassified(100);unclassified(100);
ZvsU	Otu02744	3.34813	1.60623	6.02891	1.86274	3.23658	0.00120972	0.00493245	Gammaproteobacteria [C] Otu02744	k__Bacteria(100);p__Proteobacteria(100);c__Gammaproteobacteria(100);unclassified(100);unclassified(100);unclassified(100);unclassified(100);
ZvsU	Otu02751	3.88248	2.65907	6.58828	1.98255	3.32314	0.0008901	0.00419539	Parvarchaeota [P] Otu02751	k__Archaea(100);p__Parvarchaeota(100);unclassified(100);unclassified(100);unclassified(100);unclassified(100);unclassified(100);
ZvsU	Otu02759	3.69016	1.5364	6.05681	1.84074	3.29042	0.00100039	0.00439459	Bacteria [D] Otu02759	k__Bacteria(100);unclassified(100);unclassified(100);unclassified(100);unclassified(100);unclassified(100);unclassified(100);
ZvsU	Otu02775	3.63277	1.5125	5.82505	1.81146	3.21566	0.00130144	0.00506474	Bacteria [D] Otu02775	k__Bacteria(67);unclassified(67);unclassified(67);unclassified(67);unclassified(67);unclassified(67);unclassified(67);
ZvsU	Otu02785	4.05773	1.68943	4.6106	1.39934	3.29483	0.00098481	0.00435204	ZB2 [C] Otu02785	k__Bacteria(100);p__OD1(100);c__ZB2(100);unclassified(100);unclassified(100);unclassified(100);unclassified(100);
ZvsU	Otu02795	3.01409	1.25491	5.97252	1.91796	3.114	0.00184569	0.00627704	kpj58rc [F] Otu02795	k__Bacteria(100);p__OP3(100);c__koll11(100);o__GIF10(100);f__kpj58rc(100);unclassified(100);unclassified(100);
ZvsU	Otu02813	2.93713	2.01161	6.09401	2.04815	2.97537	0.00292634	0.00846918	YLA114 [O] Otu02813	k__Archaea(100);p__Parvarchaeota(100);c__Parvarchaea(100);o__YLA114(100);unclassified(100);unclassified(100);unclassified(100);
ZvsU	Otu02815	2.8467	1.42335	3.43043	1.33524	2.56915	0.0101948	0.0186232	GCA004 [O] Otu02815	k__Bacteria(100);p__Chloroflexi(100);c__Anaerolineae(100);o__GCA004(100);unclassified(100);unclassified(100);unclassified(100);
ZvsU	Otu02828	1.67907	0.478964	3.53319	1.68287	2.0995	0.0357727	0.0488893	Desulfococcus [G] Otu02828	k__Bacteria(100);p__Proteobacteria(100);c__Deltaproteobacteria(100);o__Desulfobacterales(100);f__Desulfobacteraceae(100);g__Desulfococcus(100);unclassified(100);
ZvsU	Otu02846	1.90255	1.30303	5.00633	1.93877	2.58222	0.00981673	0.0181119	Archaea [D] Otu02846	k__Archaea(100);unclassified(61);unclassified(61);unclassified(61);unclassified(61);unclassified(61);unclassified(61);
ZvsU	Otu02849	3.33227	1.59862	3.54109	1.41266	2.50669	0.0121869	0.0212622	Gammaproteobacteria [C] Otu02849	k__Bacteria(100);p__Proteobacteria(100);c__Gammaproteobacteria(100);unclassified(100);unclassified(100);unclassified(100);unclassified(100);
ZvsU	Otu02856	2.54414	0.851442	4.04193	1.72079	2.34888	0.0188299	0.0292558	MSBL9 [O] Otu02856	k__Bacteria(100);p__Planctomycetes(100);c__Phycisphaerae(100);o__MSBL9(100);unclassified(100);unclassified(100);unclassified(100);
ZvsU	Otu02860	2.55693	1.27846	6.12317	2.01003	3.0463	0.00231675	0.00740156	CFB-26 [O] Otu02860	k__Bacteria(100);p__Chloroflexi(100);c__Anaerolineae(100);o__CFB-26(100);unclassified(100);unclassified(100);unclassified(100);
ZvsU	Otu02871	3.2093	1.22377	4.1398	1.67556	2.4707	0.0134847	0.0227208	Flammeovirgaceae [F] Otu02871	k__Bacteria(100);p__Bacteroidetes(100);c__Cytophagia(100);o__Cytophagales(100);f__Flammeovirgaceae(100);unclassified(100);unclassified(100);
ZvsU	Otu02878	2.95156	2.95156	3.97945	1.48074	2.68748	0.00719944	0.0144597	Pirellulaceae [F] Otu02878	k__Bacteria(100);p__Planctomycetes(100);c__Planctomycetia(100);o__Pirellulales(100);f__Pirellulaceae(100);unclassified(100);unclassified(100);
ZvsU	Otu02898	2.97332	1.23794	5.67636	1.88986	3.00358	0.00266821	0.00794008	BD4-9 [C] Otu02898	k__Bacteria(100);p__OP3(100);c__BD4-9(100);unclassified(100);unclassified(100);unclassified(100);unclassified(100);
ZvsU	Otu02922	3.14237	1.19825	6.10877	1.89092	3.23058	0.00123538	0.00498203	Saprospiraceae [F] Otu02922	k__Bacteria(100);p__Bacteroidetes(100);c__Saprospirae(100);o__Saprospirales(100);f__Saprospiraceae(100);unclassified(100);unclassified(100);
ZvsU	Otu02934	3.41261	2.33726	6.50972	1.97312	3.2992	0.000969594	0.00433022	YLA114 [O] Otu02934	k__Archaea(100);p__Parvarchaeota(100);c__Parvarchaea(100);o__YLA114(100);unclassified(100);unclassified(100);unclassified(100);
ZvsU	Otu02946	2.55589	1.42574	-4.08041	1.84572	-2.21074	0.0270538	0.0386183	LD1-PA34 [F] Otu02946	k__Bacteria(100);p__Verrucomicrobia(100);c__Verruco-5(100);o__LD1-PB3(100);f__LD1-PA34(100);unclassified(100);unclassified(100);
ZvsU	Otu02951	2.92321	2.00208	6.3074	1.99142	3.16729	0.00153865	0.00556631	WCHD3-30 [O] Otu02951	k__Archaea(100);p__Parvarchaeota(100);c__Parvarchaea(100);o__WCHD3-30(100);unclassified(100);unclassified(100);unclassified(100);
ZvsU	Otu02952	2.84437	1.94808	4.02666	1.62123	2.4837	0.0130024	0.0220777	YLA114 [O] Otu02952	k__Archaea(100);p__Parvarchaeota(100);c__Parvarchaea(100);o__YLA114(100);unclassified(100);unclassified(100);unclassified(100);
ZvsU	Otu02962	3.31212	1.65606	3.53837	1.30063	2.7205	0.00651825	0.0136661	Bdellovibrio [G] Otu02962	k__Bacteria(100);p__Proteobacteria(100);c__Deltaproteobacteria(100);o__Bdellovibrionales(100);f__Bdellovibrionaceae(100);g__Bdellovibrio(100);unclassified(100);
ZvsU	Otu02971	2.93108	1.96438	6.28497	1.99805	3.14554	0.00165779	0.00582594	Cyanobacteria [P] Otu02971	k__Bacteria(100);p__Cyanobacteria(100);unclassified(100);unclassified(100);unclassified(100);unclassified(100);unclassified(100);
ZvsU	Otu02972	2.66318	1.33159	6.11994	2.02041	3.02906	0.00245317	0.00759796	Bdellovibrio [G] Otu02972	k__Bacteria(100);p__Proteobacteria(100);c__Deltaproteobacteria(100);o__Bdellovibrionales(100);f__Bdellovibrionaceae(100);g__Bdellovibrio(100);unclassified(100);
ZvsU	Otu02976	3.36048	1.20838	3.747	1.34996	2.77564	0.00550932	0.0125878	Rhodobacteraceae [F] Otu02976	k__Bacteria(100);p__Proteobacteria(100);c__Alphaproteobacteria(100);o__Rhodobacterales(100);f__Rhodobacteraceae(100);unclassified(100);unclassified(100);
ZvsU	Otu02992	3.40022	1.29657	4.61528	1.52027	3.03583	0.00239876	0.00750697	Saprospiraceae [F] Otu02992	k__Bacteria(100);p__Bacteroidetes(100);c__Saprospirae(100);o__Saprospirales(100);f__Saprospiraceae(100);unclassified(100);unclassified(100);
ZvsU	Otu03008	2.43201	1.66566	6.04625	2.01924	2.99431	0.00275062	0.00805539	WCHD3-30 [O] Otu03008	k__Archaea(100);p__Parvarchaeota(100);c__Parvarchaea(100);o__WCHD3-30(100);unclassified(100);unclassified(100);unclassified(100);
ZvsU	Otu03032	3.73276	3.18972	6.21816	1.83382	3.39082	0.000696831	0.00349838	Sva0725 [O] Otu03032	k__Bacteria(100);p__Acidobacteria(100);c__Sva0725(100);o__Sva0725(100);unclassified(100);unclassified(100);unclassified(100);
ZvsU	Otu03046	3.12824	1.56412	2.48182	1.15514	2.1485	0.0316743	0.0438567	JdFBGBact [F] Otu03046	k__Bacteria(100);p__Actinobacteria(100);c__Acidimicrobiia(100);o__Acidimicrobiales(100);f__JdFBGBact(100);unclassified(100);unclassified(100);
ZvsU	Otu03049	3.21061	2.74353	5.9121	1.83344	3.22459	0.00126155	0.00499203	Sva0725 [O] Otu03049	k__Bacteria(100);p__Acidobacteria(100);c__Sva0725(100);o__Sva0725(100);unclassified(100);unclassified(100);unclassified(100);
ZvsU	Otu03057	3.04753	1.26884	6.36467	1.98566	3.20531	0.00134918	0.00513245	Bacteria [D] Otu03057	k__Bacteria(100);unclassified(100);unclassified(100);unclassified(100);unclassified(100);unclassified(100);unclassified(100);
ZvsU	Otu03066	2.35358	0.897466	3.07719	1.45734	2.11151	0.0347287	0.0477278	Saprospiraceae [F] Otu03066	k__Bacteria(100);p__Bacteroidetes(100);c__Saprospirae(100);o__Saprospirales(100);f__Saprospiraceae(100);unclassified(100);unclassified(100);
ZvsU	Otu03076	3.21678	3.21678	3.13624	1.26381	2.48157	0.0130805	0.0221408	pIVWA5 [S] Otu03076	k__Archaea(100);p__Crenarchaeota(100);c__Thaumarchaeota(100);o__Cenarchaeales(100);f__Cenarchaeaceae(100);g__Nitrosopumilus(100);s__pIVWA5(100);
ZvsU	Otu03089	2.65091	0.756184	3.97274	1.68344	2.35989	0.0182802	0.0285217	Desulfobacteraceae [F] Otu03089	k__Bacteria(100);p__Proteobacteria(100);c__Deltaproteobacteria(100);o__Desulfobacterales(100);f__Desulfobacteraceae(100);unclassified(100);unclassified(100);
ZvsU	Otu03104	2.74005	1.04483	3.29711	1.42842	2.30822	0.0209869	0.0314165	Saprospira [G] Otu03104	k__Bacteria(100);p__Bacteroidetes(100);c__Saprospirae(100);o__Saprospirales(100);f__Saprospiraceae(100);g__Saprospira(100);unclassified(100);
ZvsU	Otu03113	2.25011	0.858012	5.00111	1.91254	2.61491	0.00892511	0.0168246	Rhodothermaceae [F] Otu03113	k__Bacteria(100);p__Bacteroidetes(100);c__Rhodothermi(100);o__Rhodothermales(100);f__Rhodothermaceae(100);unclassified(75);unclassified(75);
ZvsU	Otu03140	2.38824	1.63568	3.94151	1.56363	2.52074	0.0117108	0.0206267	YLA114 [O] Otu03140	k__Archaea(100);p__Parvarchaeota(100);c__Parvarchaea(100);o__YLA114(100);unclassified(100);unclassified(100);unclassified(100);
ZvsU	Otu03142	2.26437	0.757812	4.90043	1.88888	2.59435	0.00947693	0.0176171	MVS-107 [O] Otu03142	k__Bacteria(100);p__Planctomycetes(100);c__C6(100);o__MVS-107(100);unclassified(100);unclassified(100);unclassified(100);
ZvsU	Otu03147	3.01278	1.08336	6.05631	1.89394	3.19773	0.00138513	0.00521545	Rhodobacteraceae [F] Otu03147	k__Bacteria(100);p__Proteobacteria(100);c__Alphaproteobacteria(100);o__Rhodobacterales(100);f__Rhodobacteraceae(100);unclassified(67);unclassified(67);
ZvsU	Otu03151	3.16052	1.23274	6.41484	1.98074	3.23861	0.00120112	0.00492461	Piscirickettsiaceae [F] Otu03151	k__Bacteria(100);p__Proteobacteria(100);c__Gammaproteobacteria(100);o__Thiotrichales(100);f__Piscirickettsiaceae(100);unclassified(100);unclassified(100);
ZvsU	Otu03162	2.91588	1.99705	6.24442	2.00788	3.10995	0.0018712	0.0063346	WCHD3-30 [O] Otu03162	k__Archaea(100);p__Parvarchaeota(100);c__Parvarchaea(100);o__WCHD3-30(100);unclassified(100);unclassified(100);unclassified(100);
ZvsU	Otu03178	3.21774	3.21774	4.33559	1.48816	2.91339	0.00357522	0.00959892	Pirellulaceae [F] Otu03178	k__Bacteria(100);p__Planctomycetes(100);c__Planctomycetia(100);o__Pirellulales(100);f__Pirellulaceae(100);unclassified(100);unclassified(100);
ZvsU	Otu03194	2.17579	0.782386	5.55137	1.94572	2.85313	0.00432916	0.0106855	Rhodobacteraceae [F] Otu03194	k__Bacteria(100);p__Proteobacteria(100);c__Alphaproteobacteria(100);o__Rhodobacterales(100);f__Rhodobacteraceae(100);unclassified(100);unclassified(100);
ZvsU	Otu03202	2.46258	1.6866	5.28651	1.90691	2.77229	0.00556636	0.0126399	WCHD3-30 [O] Otu03202	k__Archaea(100);p__Parvarchaeota(100);c__Parvarchaea(100);o__WCHD3-30(100);unclassified(100);unclassified(100);unclassified(100);
ZvsU	Otu03209	1.96414	0.817766	5.65505	2.0734	2.72743	0.00638297	0.0135363	Bacteria [D] Otu03209	k__Bacteria(100);unclassified(100);unclassified(100);unclassified(100);unclassified(100);unclassified(100);unclassified(100);
ZvsU	Otu03230	2.38909	1.63626	3.95128	1.55228	2.54547	0.0109131	0.0195668	YLA114 [O] Otu03230	k__Archaea(100);p__Parvarchaeota(100);c__Parvarchaea(100);o__YLA114(100);unclassified(100);unclassified(100);unclassified(100);
ZvsU	Otu03258	3.65571	3.12387	6.58624	1.96878	3.34535	0.000821799	0.00393823	Sva0725 [O] Otu03258	k__Bacteria(100);p__Acidobacteria(100);c__Sva0725(100);o__Sva0725(100);unclassified(100);unclassified(100);unclassified(100);
ZvsU	Otu03264	2.13752	0.97641	5.24438	1.9013	2.75831	0.00581002	0.0128025	Alphaproteobacteria [C] Otu03264	k__Bacteria(100);p__Proteobacteria(100);c__Alphaproteobacteria(100);unclassified(100);unclassified(100);unclassified(100);unclassified(100);
ZvsU	Otu03276	3.25097	2.33173	6.15792	1.88703	3.26329	0.00110125	0.00466864	Hyphomicrobiaceae [F] Otu03276	k__Bacteria(100);p__Proteobacteria(100);c__Alphaproteobacteria(100);o__Rhizobiales(100);f__Hyphomicrobiaceae(67);unclassified(67);unclassified(67);
ZvsU	Otu03296	3.40595	2.3327	6.52603	1.96824	3.31567	0.000914221	0.00419539	WCHD3-30 [O] Otu03296	k__Archaea(100);p__Parvarchaeota(100);c__Parvarchaea(100);o__WCHD3-30(100);unclassified(100);unclassified(100);unclassified(100);
ZvsU	Otu03298	2.01784	2.01784	5.31134	1.91999	2.76634	0.00566888	0.012794	lheB3-7 [F] Otu03298	k__Bacteria(100);p__Chlorobi(100);c__Ignavibacteria(100);o__Ignavibacteriales(100);f__lheB3-7(100);unclassified(100);unclassified(100);
ZvsU	Otu03301	2.44048	0.930602	6.03945	2.02175	2.98723	0.00281514	0.00821174	Flammeovirgaceae [F] Otu03301	k__Bacteria(100);p__Bacteroidetes(100);c__Cytophagia(100);o__Cytophagales(100);f__Flammeovirgaceae(100);unclassified(100);unclassified(100);
ZvsU	Otu03312	2.69697	1.29385	6.13003	2.02023	3.03432	0.00241078	0.00750697	Gammaproteobacteria [C] Otu03312	k__Bacteria(100);p__Proteobacteria(100);c__Gammaproteobacteria(100);unclassified(100);unclassified(100);unclassified(100);unclassified(100);
ZvsU	Otu03335	2.38564	2.03857	3.18992	1.48974	2.14126	0.0322528	0.0445741	Sva0725 [O] Otu03335	k__Bacteria(100);p__Acidobacteria(100);c__Sva0725(100);o__Sva0725(100);unclassified(100);unclassified(100);unclassified(100);
ZvsU	Otu03352	2.66525	2.27751	6.16707	2.00798	3.07128	0.00213142	0.00696012	Sva0725 [O] Otu03352	k__Bacteria(100);p__Acidobacteria(100);c__Sva0725(100);o__Sva0725(100);unclassified(100);unclassified(100);unclassified(100);
ZvsU	Otu03369	2.68358	1.83795	6.18166	2.00541	3.08249	0.00205274	0.00673842	WCHD3-30 [O] Otu03369	k__Archaea(100);p__Parvarchaeota(100);c__Parvarchaea(100);o__WCHD3-30(100);unclassified(100);unclassified(100);unclassified(100);
ZvsU	Otu03374	2.29742	0.956528	5.61303	1.95004	2.87842	0.00399669	0.0100325	Bacteria [D] Otu03374	k__Bacteria(100);unclassified(100);unclassified(100);unclassified(100);unclassified(100);unclassified(100);unclassified(100);
ZvsU	Otu03397	3.00311	1.00504	5.91534	1.85999	3.18031	0.00147116	0.00541336	DH61 [O] Otu03397	k__Bacteria(100);p__Planctomycetes(100);c__vadinHA49(100);o__DH61(100);unclassified(100);unclassified(100);unclassified(100);
ZvsU	Otu03419	2.48418	1.03428	3.194	1.38307	2.30936	0.0209236	0.0313855	Bacteria [D] Otu03419	k__Bacteria(67);unclassified(67);unclassified(67);unclassified(67);unclassified(67);unclassified(67);unclassified(67);
ZvsU	Otu03426	3.09999	2.649	3.06266	1.28507	2.38327	0.0171598	0.0273827	OS-K [C] Otu03426	k__Bacteria(100);p__Acidobacteria(100);c__OS-K(100);unclassified(100);unclassified(100);unclassified(100);unclassified(100);
ZvsU	Otu03447	2.31962	1.58868	5.9605	2.03127	2.93437	0.00334226	0.00927288	WCHD3-30 [O] Otu03447	k__Archaea(100);p__Parvarchaeota(100);c__Parvarchaea(100);o__WCHD3-30(100);unclassified(100);unclassified(100);unclassified(100);
ZvsU	Otu03463	3.00596	1.31293	4.45347	1.52617	2.91806	0.00352216	0.00955644	Rhizobiales [O] Otu03463	k__Bacteria(100);p__Proteobacteria(100);c__Alphaproteobacteria(100);o__Rhizobiales(100);unclassified(100);unclassified(100);unclassified(100);
ZvsU	Otu03476	2.86794	1.0936	3.52821	1.35475	2.60433	0.00920541	0.0171555	Rubricoccus [G] Otu03476	k__Bacteria(100);p__Bacteroidetes(100);c__Rhodothermi(100);o__Rhodothermales(100);f__Rhodothermaceae(100);g__Rubricoccus(100);unclassified(100);
ZvsU	Otu03479	2.63424	1.15057	5.6762	1.8955	2.99457	0.00274831	0.00805539	Rhizobiales [O] Otu03479	k__Bacteria(100);p__Proteobacteria(100);c__Alphaproteobacteria(100);o__Rhizobiales(100);unclassified(100);unclassified(100);unclassified(100);
ZvsU	Otu03482	2.18951	1.0504	5.88343	2.03831	2.88642	0.0038965	0.00995022	Gammaproteobacteria [C] Otu03482	k__Bacteria(100);p__Proteobacteria(100);c__Gammaproteobacteria(100);unclassified(100);unclassified(100);unclassified(100);unclassified(100);
ZvsU	Otu03483	2.66224	1.82334	5.84684	1.92217	3.04178	0.0023518	0.00741723	YLA114 [O] Otu03483	k__Archaea(100);p__Parvarchaeota(100);c__Parvarchaea(100);o__YLA114(100);unclassified(100);unclassified(100);unclassified(100);
ZvsU	Otu03501	2.13214	0.813026	5.20312	1.92048	2.70928	0.00674296	0.0140178	Saprospiraceae [F] Otu03501	k__Bacteria(100);p__Bacteroidetes(100);c__Saprospirae(100);o__Saprospirales(100);f__Saprospiraceae(100);unclassified(100);unclassified(100);
ZvsU	Otu03506	2.40599	1.64784	5.70527	1.93431	2.9495	0.00318284	0.00896086	YLA114 [O] Otu03506	k__Archaea(100);p__Parvarchaeota(100);c__Parvarchaea(100);o__YLA114(100);unclassified(100);unclassified(100);unclassified(100);
ZvsU	Otu03508	2.12426	1.06213	5.17656	1.92848	2.68426	0.00726902	0.0144597	Bacteriovoracaceae [F] Otu03508	k__Bacteria(100);p__Proteobacteria(100);c__Deltaproteobacteria(100);o__Bdellovibrionales(100);f__Bacteriovoracaceae(100);unclassified(100);unclassified(100);
ZvsU	Otu03513	2.45094	2.45094	5.99416	2.0346	2.94611	0.00321795	0.00899563	Caldithrixaceae [F] Otu03513	k__Bacteria(100);p__Caldithrix(100);c__Caldithrixae(100);o__Caldithrixales(100);f__Caldithrixaceae(100);unclassified(100);unclassified(100);
ZvsU	Otu03522	1.79233	1.22755	3.58987	1.71348	2.09507	0.0361645	0.0492425	WCHD3-30 [O] Otu03522	k__Archaea(100);p__Parvarchaeota(100);c__Parvarchaea(100);o__WCHD3-30(100);unclassified(100);unclassified(100);unclassified(100);
ZvsU	Otu03531	2.65972	0.698863	6.12589	2.01857	3.03476	0.00240724	0.00750697	Verrucomicrobium [G] Otu03531	k__Bacteria(100);p__Verrucomicrobia(100);c__Verrucomicrobiae(100);o__Verrucomicrobiales(100);f__Verrucomicrobiaceae(100);g__Verrucomicrobium(100);unclassified(100);
ZvsU	Otu03534	2.71619	1.15335	5.5007	1.91463	2.87299	0.00406608	0.0101377	Myxococcales [O] Otu03534	k__Bacteria(100);p__Proteobacteria(100);c__Deltaproteobacteria(100);o__Myxococcales(100);unclassified(100);unclassified(100);unclassified(100);
ZvsU	Otu03552	2.55952	2.20982	6.09499	2.01782	3.02059	0.00252285	0.00775777	A89 [O] Otu03552	k__Bacteria(100);p__Chlorobi(100);c__BSV26(100);o__A89(100);unclassified(100);unclassified(100);unclassified(100);
ZvsU	Otu03555	2.17521	1.04353	3.92924	1.61992	2.42558	0.0152838	0.0249546	Gammaproteobacteria [C] Otu03555	k__Bacteria(100);p__Proteobacteria(100);c__Gammaproteobacteria(100);unclassified(100);unclassified(100);unclassified(100);unclassified(100);
ZvsU	Otu03568	2.32602	0.968436	5.89714	2.0484	2.87889	0.00399074	0.0100325	Bacteria [D] Otu03568	k__Bacteria(100);unclassified(100);unclassified(100);unclassified(100);unclassified(100);unclassified(100);unclassified(100);
ZvsU	Otu03574	2.53374	0.966166	4.18782	1.56553	2.67501	0.0074727	0.0147669	Bacteroidetes [P] Otu03574	k__Bacteria(100);p__Bacteroidetes(100);unclassified(100);unclassified(100);unclassified(100);unclassified(100);unclassified(100);
ZvsU	Otu03575	2.26366	1.13183	3.11533	1.4903	2.0904	0.0365815	0.0496271	S0208 [O] Otu03575	k__Bacteria(100);p__Chloroflexi(100);c__Anaerolineae(100);o__S0208(100);unclassified(100);unclassified(100);unclassified(100);
ZvsU	Otu03576	2.04964	1.40378	5.47454	1.95646	2.79819	0.005139	0.0120019	WCHD3-30 [O] Otu03576	k__Archaea(100);p__Parvarchaeota(100);c__Parvarchaea(100);o__WCHD3-30(100);unclassified(100);unclassified(100);unclassified(100);
ZvsU	Otu03581	2.08585	1.42858	5.58909	2.10226	2.65861	0.00784632	0.0152384	YLA114 [O] Otu03581	k__Archaea(100);p__Parvarchaeota(100);c__Parvarchaea(100);o__YLA114(100);unclassified(100);unclassified(100);unclassified(100);
ZvsU	Otu03585	2.66726	1.01708	5.86435	1.91133	3.0682	0.00215351	0.00700129	Bacteroidetes [P] Otu03585	k__Bacteria(100);p__Bacteroidetes(100);unclassified(100);unclassified(100);unclassified(100);unclassified(100);unclassified(100);
ZvsU	Otu03622	2.17547	1.48996	3.88573	1.66505	2.33371	0.0196112	0.0297188	WCHD3-30 [O] Otu03622	k__Archaea(100);p__Parvarchaeota(100);c__Parvarchaea(100);o__WCHD3-30(100);unclassified(100);unclassified(100);unclassified(100);
ZvsU	Otu03629	1.92364	1.92364	3.74843	1.64225	2.28249	0.0224602	0.0330192	Rhodovibrio [G] Otu03629	k__Bacteria(100);p__Proteobacteria(100);c__Alphaproteobacteria(100);o__Rhodospirillales(100);f__Rhodospirillaceae(100);g__Rhodovibrio(67);unclassified(67);
ZvsU	Otu03668	2.78924	1.91032	5.92247	1.90746	3.10489	0.00190348	0.00638531	YLA114 [O] Otu03668	k__Archaea(100);p__Parvarchaeota(100);c__Parvarchaea(100);o__YLA114(100);unclassified(100);unclassified(100);unclassified(100);
ZvsU	Otu03671	2.19312	0.83628	5.01636	1.85629	2.70236	0.00688483	0.0141532	At12OctB3 [C] Otu03671	k__Bacteria(100);p__Bacteroidetes(100);c__At12OctB3(100);unclassified(100);unclassified(100);unclassified(100);unclassified(100);
ZvsU	Otu03689	2.81109	1.92528	6.21781	2.00639	3.099	0.00194176	0.00645505	WCHD3-30 [O] Otu03689	k__Archaea(100);p__Parvarchaeota(100);c__Parvarchaea(100);o__WCHD3-30(100);unclassified(100);unclassified(100);unclassified(100);
ZvsU	Otu03722	2.92001	1.46001	6.30754	1.99116	3.16778	0.00153609	0.00556631	Bdellovibrio [G] Otu03722	k__Bacteria(100);p__Proteobacteria(100);c__Deltaproteobacteria(100);o__Bdellovibrionales(100);f__Bdellovibrionaceae(100);g__Bdellovibrio(100);unclassified(100);
ZvsU	Otu03738	2.03221	1.45758	5.28326	1.9279	2.74042	0.00613613	0.01328	Hyphomicrobium [G] Otu03738	k__Bacteria(100);p__Proteobacteria(100);c__Alphaproteobacteria(100);o__Rhizobiales(100);f__Hyphomicrobiaceae(100);g__Hyphomicrobium(100);unclassified(100);
ZvsU	Otu03747	3.03647	1.10737	6.36609	1.98453	3.20786	0.00133728	0.00511352	Proteobacteria [P] Otu03747	k__Bacteria(100);p__Proteobacteria(100);unclassified(100);unclassified(100);unclassified(100);unclassified(100);unclassified(100);
ZvsU	Otu03759	1.77001	0.590002	4.92601	1.93484	2.54595	0.0108981	0.0195668	TG3-1 [O] Otu03759	k__Bacteria(100);p__Fibrobacteres(100);c__TG3(100);o__TG3-1(100);unclassified(100);unclassified(100);unclassified(100);
ZvsU	Otu03764	2.07039	1.41799	5.80414	2.04582	2.83706	0.00455304	0.0109809	YLA114 [O] Otu03764	k__Archaea(100);p__Parvarchaeota(100);c__Parvarchaea(100);o__YLA114(100);unclassified(100);unclassified(100);unclassified(100);
ZvsU	Otu03773	2.19124	0.835565	5.90295	2.03291	2.9037	0.00368782	0.00968544	Saprospiraceae [F] Otu03773	k__Bacteria(100);p__Bacteroidetes(100);c__Saprospirae(100);o__Saprospirales(100);f__Saprospiraceae(100);unclassified(100);unclassified(100);
ZvsU	Otu03778	2.24035	0.749774	3.7465	1.56929	2.38739	0.0169685	0.0271643	Planctomycetes [P] Otu03778	k__Bacteria(100);p__Planctomycetes(75);unclassified(75);unclassified(75);unclassified(75);unclassified(75);unclassified(75);
ZvsU	Otu03796	2.79885	1.9169	5.68515	1.90569	2.98326	0.002852	0.00828651	YLA114 [O] Otu03796	k__Archaea(100);p__Parvarchaeota(100);c__Parvarchaea(100);o__YLA114(100);unclassified(100);unclassified(100);unclassified(100);
ZvsU	Otu03811	2.10798	0.758002	5.02692	1.87125	2.6864	0.00722273	0.0144597	Rhodobacteraceae [F] Otu03811	k__Bacteria(100);p__Proteobacteria(100);c__Alphaproteobacteria(100);o__Rhodobacterales(67);f__Rhodobacteraceae(67);unclassified(67);unclassified(67);
ZvsU	Otu03813	2.89417	2.89417	5.77139	1.89731	3.04189	0.00235101	0.00741723	OM60 [F] Otu03813	k__Bacteria(100);p__Proteobacteria(100);c__Gammaproteobacteria(100);o__Alteromonadales(100);f__OM60(100);unclassified(100);unclassified(100);
ZvsU	Otu03844	1.94348	0.971739	5.7262	2.05022	2.79296	0.00522274	0.0121589	Bacteriovoracaceae [F] Otu03844	k__Bacteria(100);p__Proteobacteria(100);c__Deltaproteobacteria(100);o__Bdellovibrionales(100);f__Bacteriovoracaceae(100);unclassified(100);unclassified(100);
ZvsU	Otu03846	1.93821	0.538456	5.68829	2.06096	2.76002	0.00577973	0.0128025	Rhodospirillaceae [F] Otu03846	k__Bacteria(100);p__Proteobacteria(100);c__Alphaproteobacteria(100);o__Rhodospirillales(100);f__Rhodospirillaceae(100);unclassified(100);unclassified(100);
ZvsU	Otu03861	2.18718	0.797647	5.89335	2.03523	2.89567	0.00378349	0.00983175	Proteobacteria [P] Otu03861	k__Bacteria(100);p__Proteobacteria(100);unclassified(100);unclassified(100);unclassified(100);unclassified(100);unclassified(100);
ZvsU	Otu03891	2.3479	0.856259	5.08445	1.85943	2.73441	0.0062493	0.013446	Proteobacteria [P] Otu03891	k__Bacteria(100);p__Proteobacteria(100);unclassified(100);unclassified(100);unclassified(100);unclassified(100);unclassified(100);
ZvsU	Otu03901	1.93821	0.648656	5.68829	2.06096	2.76002	0.00577973	0.0128025	Phycisphaeraceae [F] Otu03901	k__Bacteria(100);p__Planctomycetes(100);c__Phycisphaerae(100);o__Phycisphaerales(100);f__Phycisphaeraceae(100);unclassified(100);unclassified(100);
ZvsU	Otu03904	2.5444	0.914932	6.08556	2.01917	3.0139	0.00257912	0.00781247	Rhodobacteraceae [F] Otu03904	k__Bacteria(100);p__Proteobacteria(100);c__Alphaproteobacteria(100);o__Rhodobacterales(100);f__Rhodobacteraceae(100);unclassified(100);unclassified(100);
ZvsU	Otu03960	1.90977	0.639139	5.13584	1.96101	2.61897	0.0088195	0.0167321	Phycisphaerales [O] Otu03960	k__Bacteria(100);p__Planctomycetes(100);c__Phycisphaerae(100);o__Phycisphaerales(100);unclassified(100);unclassified(100);unclassified(100);
ZvsU	Otu03965	2.56125	1.06638	6.02863	2.03546	2.9618	0.00305845	0.00878263	PBS-25 [C] Otu03965	k__Bacteria(100);p__OP3(100);c__PBS-25(100);unclassified(100);unclassified(100);unclassified(100);unclassified(100);
ZvsU	Otu03980	2.52415	1.13507	4.1834	1.56573	2.67186	0.00754332	0.0148058	Deltaproteobacteria [C] Otu03980	k__Bacteria(100);p__Proteobacteria(100);c__Deltaproteobacteria(100);unclassified(100);unclassified(100);unclassified(100);unclassified(100);
ZvsU	Otu03989	2.11892	1.05946	3.68783	1.54821	2.382	0.0172189	0.027387	wb1_P06 [F] Otu03989	k__Bacteria(100);p__Actinobacteria(100);c__Acidimicrobiia(100);o__Acidimicrobiales(100);f__wb1_P06(100);unclassified(100);unclassified(100);
ZvsU	Otu04012	1.99803	1.71259	4.8538	1.90709	2.54514	0.0109235	0.0195668	Coxiellaceae [F] Otu04012	k__Bacteria(100);p__Proteobacteria(100);c__Gammaproteobacteria(100);o__Legionellales(100);f__Coxiellaceae(100);unclassified(100);unclassified(100);
ZvsU	Otu04024	1.80557	0.811935	3.64548	1.67253	2.17961	0.0292863	0.0411681	JTB38 [F] Otu04024	k__Bacteria(100);p__Proteobacteria(100);c__Deltaproteobacteria(100);o__NB1-j(100);f__JTB38(100);unclassified(100);unclassified(100);
ZvsU	Otu04028	2.13515	0.711716	5.31311	1.94214	2.7357	0.00622479	0.0134324	Cyanobacterium [G] Otu04028	k__Bacteria(100);p__Cyanobacteria(100);c__Oscillatoriophycideae(100);o__Chroococcales(100);f__Cyanobacteriaceae(100);g__Cyanobacterium(100);unclassified(100);
ZvsU	Otu04064	2.19444	0.701272	5.90012	2.03406	2.90066	0.00372373	0.00974507	Desulfobulbaceae [F] Otu04064	k__Bacteria(100);p__Proteobacteria(100);c__Deltaproteobacteria(100);o__Desulfobacterales(100);f__Desulfobulbaceae(100);unclassified(100);unclassified(100);
ZvsU	Otu04073	1.95541	1.33924	5.71151	2.0563	2.77756	0.00547688	0.0125526	WCHD3-30 [O] Otu04073	k__Archaea(100);p__Parvarchaeota(100);c__Parvarchaea(100);o__WCHD3-30(100);unclassified(100);unclassified(100);unclassified(100);
ZvsU	Otu04094	2.16761	1.0838	3.90358	1.64264	2.37641	0.0174819	0.0276674	Bacteriovoracaceae [F] Otu04094	k__Bacteria(100);p__Proteobacteria(100);c__Deltaproteobacteria(100);o__Bdellovibrionales(100);f__Bacteriovoracaceae(100);unclassified(100);unclassified(100);
ZvsU	Otu04104	1.82289	1.82289	5.54024	2.08611	2.65578	0.00791248	0.0152864	Nitrospiraceae [F] Otu04104	k__Bacteria(100);p__Nitrospirae(100);c__Nitrospira(100);o__Nitrospirales(100);f__Nitrospiraceae(100);unclassified(100);unclassified(100);
ZvsU	Otu04145	2.06313	0.989766	5.81319	2.04243	2.84621	0.00442432	0.0107302	Marinicellaceae [F] Otu04145	k__Bacteria(100);p__Proteobacteria(100);c__Gammaproteobacteria(100);o__Marinicellales(100);f__Marinicellaceae(100);unclassified(100);unclassified(100);
ZvsU	Otu04177	2.32576	1.59288	5.94009	2.03718	2.91584	0.00354735	0.00958954	Archaea [D] Otu04177	k__Archaea(100);unclassified(100);unclassified(100);unclassified(100);unclassified(100);unclassified(100);unclassified(100);
ZvsU	Otu04198	2.30943	1.15471	5.96028	2.03047	2.93541	0.00333103	0.00927288	Spirochaeta [G] Otu04198	k__Bacteria(100);p__Spirochaetes(100);c__Spirochaetes(100);o__Spirochaetales(100);f__Spirochaetaceae(100);g__Spirochaeta(100);unclassified(100);
ZvsU	Otu04209	1.81209	0.503417	5.24493	1.99222	2.63271	0.00847078	0.016112	Rhodospirillaceae [F] Otu04209	k__Bacteria(100);p__Proteobacteria(100);c__Alphaproteobacteria(100);o__Rhodospirillales(100);f__Rhodospirillaceae(100);unclassified(100);unclassified(100);
ZvsU	Otu04237	2.24696	0.572228	5.35473	1.88127	2.84634	0.00442255	0.0107302	Candidatus_Portiera [G] Otu04237	k__Bacteria(100);p__Proteobacteria(100);c__Gammaproteobacteria(100);o__Oceanospirillales(100);f__Halomonadaceae(100);g__Candidatus_Portiera(100);unclassified(100);
ZvsU	Otu04256	2.31849	1.35364	5.93611	2.03762	2.91325	0.00357683	0.00959892	Chromatiales [O] Otu04256	k__Bacteria(100);p__Proteobacteria(100);c__Gammaproteobacteria(100);o__Chromatiales(100);unclassified(100);unclassified(100);unclassified(100);
ZvsU	Otu04260	2.42122	1.08878	5.7099	1.92958	2.95914	0.00308497	0.00879036	Deltaproteobacteria [C] Otu04260	k__Bacteria(100);p__Proteobacteria(100);c__Deltaproteobacteria(100);unclassified(100);unclassified(100);unclassified(100);unclassified(100);
ZvsU	Otu04261	1.93908	0.969538	5.67942	2.06372	2.75203	0.00592267	0.0129317	Plesiocystis [G] Otu04261	k__Bacteria(100);p__Proteobacteria(100);c__Deltaproteobacteria(100);o__Myxococcales(100);f__Nannocystaceae(100);g__Plesiocystis(100);unclassified(100);
ZvsU	Otu04318	2.07419	1.42059	5.81464	2.04325	2.84577	0.00443035	0.0107302	YLA114 [O] Otu04318	k__Archaea(100);p__Parvarchaeota(100);c__Parvarchaea(100);o__YLA114(100);unclassified(100);unclassified(100);unclassified(100);
ZvsU	Otu04347	2.16008	0.823682	3.92767	1.61338	2.43443	0.0149151	0.0244066	Saprospiraceae [F] Otu04347	k__Bacteria(100);p__Bacteroidetes(100);c__Saprospirae(100);o__Saprospirales(100);f__Saprospiraceae(100);unclassified(100);unclassified(100);
ZvsU	Otu04352	2.06226	1.41242	5.81275	2.04245	2.84597	0.0044277	0.0107302	YLA114 [O] Otu04352	k__Archaea(100);p__Parvarchaeota(100);c__Parvarchaea(100);o__YLA114(100);unclassified(100);unclassified(100);unclassified(100);
ZvsU	Otu04357	2.05287	1.02643	5.15656	2.05014	2.51522	0.0118957	0.0208528	Bacteriovorax [G] Otu04357	k__Bacteria(100);p__Proteobacteria(100);c__Deltaproteobacteria(100);o__Bdellovibrionales(100);f__Bacteriovoracaceae(100);g__Bacteriovorax(100);unclassified(100);
ZvsU	Otu04375	2.03599	0.976749	5.45684	1.96134	2.78219	0.00539929	0.0124133	Gammaproteobacteria [C] Otu04375	k__Bacteria(100);p__Proteobacteria(100);c__Gammaproteobacteria(100);unclassified(100);unclassified(100);unclassified(100);unclassified(100);
ZvsU	Otu04382	2.30596	1.15298	5.97467	2.02632	2.94853	0.00319291	0.00896086	koll13 [F] Otu04382	k__Bacteria(100);p__Actinobacteria(100);c__Acidimicrobiia(100);o__Acidimicrobiales(100);f__koll13(100);unclassified(100);unclassified(100);
ZvsU	Otu04397	2.18831	1.49875	5.88834	2.03679	2.891	0.00384023	0.0099058	YLA114 [O] Otu04397	k__Archaea(100);p__Parvarchaeota(100);c__Parvarchaea(100);o__YLA114(100);unclassified(100);unclassified(100);unclassified(100);
ZvsU	Otu04425	2.40997	0.806539	4.10888	1.58441	2.59333	0.00950526	0.0176253	MVS-107 [O] Otu04425	k__Bacteria(100);p__Planctomycetes(100);c__C6(100);o__MVS-107(100);unclassified(100);unclassified(100);unclassified(100);
ZvsU	Otu04430	2.03859	2.03859	5.45825	1.96124	2.78306	0.0053849	0.0124133	Pirellulaceae [F] Otu04430	k__Bacteria(100);p__Planctomycetes(100);c__Planctomycetia(100);o__Pirellulales(100);f__Pirellulaceae(100);unclassified(100);unclassified(100);
ZvsU	Otu04438	1.70264	1.70264	5.29614	2.13261	2.48341	0.0130133	0.0220777	IIb [O] Otu04438	k__Bacteria(100);p__Elusimicrobia(100);c__Elusimicrobia(100);o__IIb(100);unclassified(100);unclassified(100);unclassified(100);
ZvsU	Otu04466	2.07658	1.03829	4.14502	1.87324	2.21276	0.0269141	0.0385681	Haliangiaceae [F] Otu04466	k__Bacteria(100);p__Proteobacteria(100);c__Deltaproteobacteria(100);o__Myxococcales(100);f__Haliangiaceae(100);unclassified(100);unclassified(100);
ZvsU	Otu04470	2.43668	1.66885	6.05143	2.01823	2.99839	0.00271409	0.00802995	WCHD3-30 [O] Otu04470	k__Archaea(100);p__Parvarchaeota(100);c__Parvarchaea(100);o__WCHD3-30(100);unclassified(100);unclassified(100);unclassified(100);
ZvsU	Otu04562	2.27973	1.56136	4.00525	1.60595	2.49401	0.0126309	0.0216874	YLA114 [O] Otu04562	k__Archaea(100);p__Parvarchaeota(100);c__Parvarchaea(100);o__YLA114(100);unclassified(100);unclassified(100);unclassified(100);
ZvsU	Otu04599	1.69891	0.721394	5.52055	2.06918	2.668	0.00763051	0.0148742	Cystobacterineae [F] Otu04599	k__Bacteria(100);p__Proteobacteria(100);c__Deltaproteobacteria(100);o__Myxococcales(100);f__Cystobacterineae(100);unclassified(100);unclassified(100);
ZvsU	Otu04608	2.26874	0.596129	3.86152	1.57484	2.45201	0.014206	0.0234542	MSBL3 [G] Otu04608	k__Bacteria(100);p__Verrucomicrobia(100);c__Verrucomicrobiae(100);o__Verrucomicrobiales(100);f__Verrucomicrobiaceae(100);g__MSBL3(100);unclassified(100);
ZvsU	Otu04647	1.91822	1.91822	3.72887	1.66862	2.2347	0.0254371	0.0369943	Pirellulaceae [F] Otu04647	k__Bacteria(100);p__Planctomycetes(100);c__Planctomycetia(100);o__Pirellulales(100);f__Pirellulaceae(100);unclassified(100);unclassified(100);
ZvsU	Otu04683	2.06253	0.989477	5.78477	2.05044	2.82123	0.00478397	0.0113159	Gammaproteobacteria [C] Otu04683	k__Bacteria(100);p__Proteobacteria(100);c__Gammaproteobacteria(100);unclassified(100);unclassified(100);unclassified(100);unclassified(100);
ZvsU	Otu04692	1.96353	0.817516	5.51688	2.10779	2.61737	0.008861	0.0167677	ABY1 [C] Otu04692	k__Bacteria(100);p__OD1(100);c__ABY1(100);unclassified(100);unclassified(100);unclassified(100);unclassified(100);
ZvsU	Otu04709	1.92533	0.534877	5.37437	1.96878	2.72979	0.0063374	0.0135173	Rhodospirillaceae [F] Otu04709	k__Bacteria(100);p__Proteobacteria(100);c__Alphaproteobacteria(100);o__Rhodospirillales(100);f__Rhodospirillaceae(100);unclassified(100);unclassified(100);
ZvsU	Otu04793	1.82582	0.76018	5.62667	2.06021	2.73112	0.006312	0.0135022	Bacteria [D] Otu04793	k__Bacteria(100);unclassified(100);unclassified(100);unclassified(100);unclassified(100);unclassified(100);unclassified(100);
ZvsU	Otu05032	1.92387	0.73361	5.37333	1.96975	2.72793	0.00637334	0.0135363	At12OctB3 [C] Otu05032	k__Bacteria(100);p__Bacteroidetes(100);c__At12OctB3(100);unclassified(100);unclassified(100);unclassified(100);unclassified(100);
CvsU	Otu00007	935.833	420.828	-0.39507	0.142519	-2.77205	0.00557048	0.0103033	Deltaproteobacteria [C] Otu00007	k__Bacteria(100);p__Proteobacteria(100);c__Deltaproteobacteria(100);unclassified(96);unclassified(96);unclassified(96);unclassified(96);
CvsU	Otu00010	670.569	335.284	-1.0406	0.181175	-5.74362	9.26753e-09	2.44266e-07	GCA004 [O] Otu00010	k__Bacteria(100);p__Chloroflexi(100);c__Anaerolineae(100);o__GCA004(100);unclassified(100);unclassified(100);unclassified(100);
CvsU	Otu00013	754.097	294.13	0.432542	0.158964	2.72101	0.00650822	0.0108913	Piscirickettsiaceae [F] Otu00013	k__Bacteria(100);p__Proteobacteria(100);c__Gammaproteobacteria(100);o__Thiotrichales(100);f__Piscirickettsiaceae(100);unclassified(100);unclassified(100);
CvsU	Otu00014	739.201	313.881	-1.17509	0.194361	-6.04592	1.48559e-09	4.98348e-08	Myxococcales [O] Otu00014	k__Bacteria(100);p__Proteobacteria(100);c__Deltaproteobacteria(100);o__Myxococcales(100);unclassified(100);unclassified(100);unclassified(100);
CvsU	Otu00016	552.78	210.786	-1.78811	0.227006	-7.87695	3.3547e-15	2.75085e-13	Flammeovirgaceae [F] Otu00016	k__Bacteria(100);p__Bacteroidetes(100);c__Cytophagia(100);o__Cytophagales(100);f__Flammeovirgaceae(100);unclassified(100);unclassified(100);
CvsU	Otu00018	409.754	130.944	-0.691258	0.199732	-3.46092	0.000538328	0.00232331	Desulfobulbaceae [F] Otu00018	k__Bacteria(100);p__Proteobacteria(100);c__Deltaproteobacteria(100);o__Desulfobacterales(100);f__Desulfobulbaceae(100);unclassified(94);unclassified(94);
CvsU	Otu00019	542.021	211.411	1.63261	0.191209	8.53834	1.36167e-17	2.00983e-15	Piscirickettsiaceae [F] Otu00019	k__Bacteria(100);p__Proteobacteria(100);c__Gammaproteobacteria(100);o__Thiotrichales(100);f__Piscirickettsiaceae(100);unclassified(100);unclassified(100);
CvsU	Otu00024	343.914	134.141	0.749267	0.193055	3.88111	0.00010398	0.000755149	Piscirickettsiaceae [F] Otu00024	k__Bacteria(100);p__Proteobacteria(100);c__Gammaproteobacteria(100);o__Thiotrichales(100);f__Piscirickettsiaceae(100);unclassified(100);unclassified(100);
CvsU	Otu00027	229.481	157.169	1.03808	0.286552	3.62267	0.000291579	0.00153704	Archaea [D] Otu00027	k__Archaea(100);unclassified(98);unclassified(98);unclassified(98);unclassified(98);unclassified(98);unclassified(98);
CvsU	Otu00030	216.631	97.4153	1.20444	0.293203	4.10786	3.99338e-05	0.000377835	Desulfarculaceae [F] Otu00030	k__Bacteria(100);p__Proteobacteria(100);c__Deltaproteobacteria(100);o__Desulfarculales(100);f__Desulfarculaceae(100);unclassified(100);unclassified(100);
CvsU	Otu00032	219.64	219.64	0.511452	0.205093	2.49376	0.01264	0.0172746	Congregibacter [G] Otu00032	k__Bacteria(100);p__Proteobacteria(100);c__Gammaproteobacteria(100);o__Alteromonadales(100);f__OM60(100);g__Congregibacter(51);unclassified(51);
CvsU	Otu00033	199.426	77.7846	1.22282	0.265523	4.60534	4.11792e-06	6.3313e-05	Piscirickettsiaceae [F] Otu00033	k__Bacteria(100);p__Proteobacteria(100);c__Gammaproteobacteria(100);o__Thiotrichales(72);f__Piscirickettsiaceae(71);unclassified(71);unclassified(71);
CvsU	Otu00036	154.015	70.7413	1.30483	0.237094	5.50345	3.72439e-08	9.162e-07	Thiotrichaceae [F] Otu00036	k__Bacteria(100);p__Proteobacteria(100);c__Gammaproteobacteria(100);o__Thiotrichales(98);f__Thiotrichaceae(96);unclassified(96);unclassified(96);
CvsU	Otu00038	238.676	115.125	3.02575	0.362358	8.35015	6.81763e-17	7.18773e-15	Helicobacteraceae [F] Otu00038	k__Bacteria(100);p__Proteobacteria(100);c__Epsilonproteobacteria(100);o__Campylobacterales(100);f__Helicobacteraceae(100);unclassified(100);unclassified(100);
CvsU	Otu00041	159.426	39.8566	2.06698	0.376918	5.4839	4.16051e-08	9.90471e-07	Sulfurimonas [G] Otu00041	k__Bacteria(100);p__Proteobacteria(100);c__Epsilonproteobacteria(100);o__Campylobacterales(100);f__Helicobacteraceae(100);g__Sulfurimonas(79);unclassified(79);
CvsU	Otu00043	172.135	82.5801	2.0091	0.221514	9.06983	1.19207e-19	2.19936e-17	Gammaproteobacteria [C] Otu00043	k__Bacteria(100);p__Proteobacteria(100);c__Gammaproteobacteria(100);unclassified(84);unclassified(84);unclassified(84);unclassified(84);
CvsU	Otu00044	164.107	62.5773	1.80484	0.214314	8.4215	3.71698e-17	4.57188e-15	Flammeovirgaceae [F] Otu00044	k__Bacteria(100);p__Bacteroidetes(100);c__Cytophagia(100);o__Cytophagales(100);f__Flammeovirgaceae(100);unclassified(100);unclassified(100);
CvsU	Otu00045	155.772	44.4347	1.86709	0.307145	6.07884	1.21052e-09	4.25411e-08	Desulfosarcina [G] Otu00045	k__Bacteria(100);p__Proteobacteria(100);c__Deltaproteobacteria(100);o__Desulfobacterales(100);f__Desulfobacteraceae(100);g__Desulfosarcina(98);unclassified(98);
CvsU	Otu00046	145.474	46.4886	2.14329	0.282935	7.57521	3.58557e-14	2.40559e-12	Desulfobulbaceae [F] Otu00046	k__Bacteria(100);p__Proteobacteria(100);c__Deltaproteobacteria(100);o__Desulfobacterales(100);f__Desulfobulbaceae(100);unclassified(100);unclassified(100);
CvsU	Otu00050	127.828	49.8585	1.88499	0.318955	5.9099	3.42323e-09	1.01054e-07	Piscirickettsiaceae [F] Otu00050	k__Bacteria(100);p__Proteobacteria(100);c__Gammaproteobacteria(100);o__Thiotrichales(91);f__Piscirickettsiaceae(91);unclassified(91);unclassified(91);
CvsU	Otu00051	116.99	56.125	1.42042	0.331728	4.28188	1.8532e-05	0.00021041	Gammaproteobacteria [C] Otu00051	k__Bacteria(100);p__Proteobacteria(100);c__Gammaproteobacteria(100);unclassified(52);unclassified(52);unclassified(52);unclassified(52);
CvsU	Otu00052	120.574	57.8444	1.2912	0.254571	5.07206	3.93532e-07	7.26066e-06	HTCC2089 [F] Otu00052	k__Bacteria(100);p__Proteobacteria(100);c__Gammaproteobacteria(100);o__HTCC2188(100);f__HTCC2089(100);unclassified(100);unclassified(100);
CvsU	Otu00053	117.427	100.344	0.96288	0.314503	3.06159	0.00220166	0.00592893	Sva0725 [O] Otu00053	k__Bacteria(100);p__Acidobacteria(100);c__Sva0725(100);o__Sva0725(100);unclassified(100);unclassified(100);unclassified(100);
CvsU	Otu00055	88.8907	44.4454	1.04764	0.300023	3.49186	0.000479677	0.00214546	S0208 [O] Otu00055	k__Bacteria(100);p__Chloroflexi(100);c__Anaerolineae(100);o__S0208(94);unclassified(94);unclassified(94);unclassified(94);
CvsU	Otu00056	93.045	35.4799	1.21815	0.276807	4.40073	1.07887e-05	0.00013495	Flammeovirgaceae [F] Otu00056	k__Bacteria(100);p__Bacteroidetes(100);c__Cytophagia(100);o__Cytophagales(100);f__Flammeovirgaceae(100);unclassified(100);unclassified(100);
CvsU	Otu00057	93.4478	67.0247	0.918256	0.275997	3.32706	0.00087769	0.00325495	Hyphomicrobiaceae [F] Otu00057	k__Bacteria(100);p__Proteobacteria(100);c__Alphaproteobacteria(100);o__Rhizobiales(94);f__Hyphomicrobiaceae(82);unclassified(79);unclassified(79);
CvsU	Otu00058	101.695	101.695	3.1968	0.2961	10.7964	3.58093e-27	2.64273e-24	BA059 [F] Otu00058	k__Bacteria(100);p__Caldithrix(100);c__Caldithrixae(100);o__Caldithrixales(100);f__BA059(100);unclassified(100);unclassified(100);
CvsU	Otu00059	107.768	107.768	2.4988	0.263346	9.48865	2.34046e-21	5.75753e-19	Desulfuromonadaceae [F] Otu00059	k__Bacteria(100);p__Proteobacteria(100);c__Deltaproteobacteria(100);o__Desulfuromonadales(100);f__Desulfuromonadaceae(100);unclassified(100);unclassified(100);
CvsU	Otu00060	67.9147	33.9574	0.9395	0.331164	2.83697	0.00455446	0.00902447	GCA004 [O] Otu00060	k__Bacteria(100);p__Chloroflexi(100);c__Anaerolineae(100);o__GCA004(100);unclassified(100);unclassified(100);unclassified(100);
CvsU	Otu00063	66.7844	66.7844	-0.875178	0.334935	-2.61298	0.00897567	0.0134111	OM60 [F] Otu00063	k__Bacteria(100);p__Proteobacteria(100);c__Gammaproteobacteria(100);o__Alteromonadales(100);f__OM60(100);unclassified(80);unclassified(80);
CvsU	Otu00064	84.2108	71.9596	1.28371	0.30649	4.18843	2.80888e-05	0.000287911	OS-K [C] Otu00064	k__Bacteria(100);p__Acidobacteria(100);c__OS-K(100);unclassified(100);unclassified(100);unclassified(100);unclassified(100);
CvsU	Otu00067	81.6429	39.1674	1.2976	0.269932	4.80715	1.53094e-06	2.5678e-05	Gammaproteobacteria [C] Otu00067	k__Bacteria(100);p__Proteobacteria(100);c__Gammaproteobacteria(100);unclassified(90);unclassified(90);unclassified(90);unclassified(90);
CvsU	Otu00068	75.9421	34.1498	2.33292	0.330867	7.05093	1.77722e-12	1.09299e-10	Desulfarculaceae [F] Otu00068	k__Bacteria(100);p__Proteobacteria(100);c__Deltaproteobacteria(100);o__Desulfarculales(100);f__Desulfarculaceae(100);unclassified(100);unclassified(100);
CvsU	Otu00069	63.919	28.7433	1.0676	0.297762	3.58542	0.000336536	0.00168549	Sva0485 [O] Otu00069	k__Bacteria(100);p__Proteobacteria(100);c__Deltaproteobacteria(100);o__Sva0485(100);unclassified(100);unclassified(100);unclassified(100);
CvsU	Otu00071	70.0574	70.0574	2.14358	0.339156	6.32034	2.60992e-10	1.20383e-08	Ignavibacteriaceae [F] Otu00071	k__Bacteria(100);p__Chlorobi(100);c__Ignavibacteria(100);o__Ignavibacteriales(100);f__Ignavibacteriaceae(97);unclassified(97);unclassified(97);
CvsU	Otu00074	66.6276	31.964	1.0699	0.286215	3.7381	0.000185416	0.00113016	Gammaproteobacteria [C] Otu00074	k__Bacteria(100);p__Proteobacteria(100);c__Gammaproteobacteria(100);unclassified(100);unclassified(100);unclassified(100);unclassified(100);
CvsU	Otu00076	48.1965	24.0982	-0.793982	0.383257	-2.07167	0.0382965	0.0450762	GCA004 [O] Otu00076	k__Bacteria(100);p__Chloroflexi(100);c__Anaerolineae(100);o__GCA004(100);unclassified(100);unclassified(100);unclassified(100);
CvsU	Otu00077	84.7419	14.2991	3.06967	0.305849	10.0366	1.05283e-23	3.88494e-21	HTCC [G] Otu00077	k__Bacteria(100);p__Proteobacteria(100);c__Gammaproteobacteria(100);o__Alteromonadales(100);f__HTCC2188(100);g__HTCC(100);unclassified(100);
CvsU	Otu00078	63.2022	28.4209	1.8692	0.356034	5.25006	1.52051e-07	3.24477e-06	IndB3-24 [O] Otu00078	k__Bacteria(100);p__Proteobacteria(100);c__Deltaproteobacteria(100);o__IndB3-24(100);unclassified(100);unclassified(100);unclassified(100);
CvsU	Otu00081	61.0657	61.0657	1.93109	0.345644	5.58694	2.31107e-08	5.88128e-07	Desulfuromonadaceae [F] Otu00081	k__Bacteria(100);p__Proteobacteria(100);c__Deltaproteobacteria(100);o__Desulfuromonadales(100);f__Desulfuromonadaceae(100);unclassified(70);unclassified(70);
CvsU	Otu00083	78.1348	37.4844	2.695	0.459739	5.86203	4.57239e-09	1.29786e-07	Gammaproteobacteria [C] Otu00083	k__Bacteria(100);p__Proteobacteria(100);c__Gammaproteobacteria(100);unclassified(99);unclassified(99);unclassified(99);unclassified(99);
CvsU	Otu00084	47.4852	13.5454	-0.890161	0.377299	-2.3593	0.0183093	0.0234996	Desulfococcus [G] Otu00084	k__Bacteria(100);p__Proteobacteria(100);c__Deltaproteobacteria(100);o__Desulfobacterales(100);f__Desulfobacteraceae(100);g__Desulfococcus(100);unclassified(100);
CvsU	Otu00085	67.7611	24.366	0.99928	0.35111	2.84606	0.00442636	0.00897363	Rhodobacteraceae [F] Otu00085	k__Bacteria(100);p__Proteobacteria(100);c__Alphaproteobacteria(100);o__Rhodobacterales(95);f__Rhodobacteraceae(95);unclassified(67);unclassified(67);
CvsU	Otu00088	50.0471	24.0096	1.53415	0.432186	3.54974	0.000385615	0.00184795	Gammaproteobacteria [C] Otu00088	k__Bacteria(100);p__Proteobacteria(100);c__Gammaproteobacteria(100);unclassified(100);unclassified(100);unclassified(100);unclassified(100);
CvsU	Otu00090	73	25.8882	1.84933	0.538088	3.43685	0.000588515	0.0024765	Flavobacteriaceae [F] Otu00090	k__Bacteria(100);p__Bacteroidetes(100);c__Flavobacteriia(100);o__Flavobacteriales(100);f__Flavobacteriaceae(100);unclassified(77);unclassified(77);
CvsU	Otu00092	53.5278	53.5278	1.88335	0.562396	3.34879	0.000811646	0.00308204	B10 [O] Otu00092	k__Archaea(100);p__Crenarchaeota(100);c__MCG(100);o__B10(100);unclassified(100);unclassified(100);unclassified(100);
CvsU	Otu00099	53.3942	18.9353	1.08756	0.317084	3.42988	0.000603856	0.00251777	Flavobacteriaceae [F] Otu00099	k__Bacteria(100);p__Bacteroidetes(100);c__Flavobacteriia(100);o__Flavobacteriales(100);f__Flavobacteriaceae(100);unclassified(83);unclassified(83);
CvsU	Otu00101	56.0278	47.8768	2.94711	0.381882	7.71735	1.18773e-14	8.76545e-13	Sva0725 [O] Otu00101	k__Bacteria(100);p__Acidobacteria(100);c__Sva0725(100);o__Sva0725(100);unclassified(100);unclassified(100);unclassified(100);
CvsU	Otu00102	32.7321	16.366	-1.3608	0.430637	-3.15996	0.00157789	0.00480246	GCA004 [O] Otu00102	k__Bacteria(100);p__Chloroflexi(100);c__Anaerolineae(100);o__GCA004(100);unclassified(100);unclassified(100);unclassified(100);
CvsU	Otu00103	48.8507	24.4253	1.39034	0.372189	3.73559	0.000187279	0.00113016	Haliangiaceae [F] Otu00103	k__Bacteria(100);p__Proteobacteria(100);c__Deltaproteobacteria(100);o__Myxococcales(100);f__Haliangiaceae(100);unclassified(100);unclassified(100);
CvsU	Otu00104	51.8241	14.7831	3.04746	0.3713	8.20754	2.25773e-16	2.08275e-14	Desulfococcus [G] Otu00104	k__Bacteria(100);p__Proteobacteria(100);c__Deltaproteobacteria(100);o__Desulfobacterales(100);f__Desulfobacteraceae(100);g__Desulfococcus(99);unclassified(99);
CvsU	Otu00108	38.7892	12.3958	1.82382	0.462376	3.94446	7.9981e-05	0.000627936	Desulfobulbaceae [F] Otu00108	k__Bacteria(100);p__Proteobacteria(100);c__Deltaproteobacteria(100);o__Desulfobacterales(100);f__Desulfobulbaceae(100);unclassified(100);unclassified(100);
CvsU	Otu00111	42.0501	21.7054	1.84806	0.369256	5.00483	5.59119e-07	9.82453e-06	Spirochaetaceae [F] Otu00111	k__Bacteria(100);p__Spirochaetes(100);c__Spirochaetes(100);o__Spirochaetales(100);f__Spirochaetaceae(100);unclassified(66);unclassified(66);
CvsU	Otu00112	37.6173	10.7305	1.34777	0.414865	3.24869	0.00115936	0.00401695	Desulfococcus [G] Otu00112	k__Bacteria(100);p__Proteobacteria(100);c__Deltaproteobacteria(100);o__Desulfobacterales(100);f__Desulfobacteraceae(100);g__Desulfococcus(100);unclassified(100);
CvsU	Otu00114	43.6211	43.6211	2.40777	0.416982	5.77428	7.72843e-09	2.11244e-07	Caldithrixaceae [F] Otu00114	k__Bacteria(100);p__Caldithrix(100);c__Caldithrixae(100);o__Caldithrixales(100);f__Caldithrixaceae(100);unclassified(100);unclassified(100);
CvsU	Otu00116	46.6639	46.6639	2.70425	0.391907	6.90024	5.19141e-12	2.73662e-10	Ignavibacteriaceae [F] Otu00116	k__Bacteria(100);p__Chlorobi(100);c__Ignavibacteria(100);o__Ignavibacteriales(100);f__Ignavibacteriaceae(100);unclassified(100);unclassified(100);
CvsU	Otu00117	40.3358	40.3358	1.42374	0.435441	3.26965	0.00107681	0.00378421	LCP-6 [G] Otu00117	k__Bacteria(100);p__Nitrospirae(100);c__Nitrospira(100);o__Nitrospirales(100);f__Thermodesulfovibrionaceae(100);g__LCP-6(100);unclassified(100);
CvsU	Otu00119	37.9468	37.9468	0.957331	0.397116	2.41071	0.0159214	0.0207597	Desulfuromonadaceae [F] Otu00119	k__Bacteria(100);p__Proteobacteria(100);c__Deltaproteobacteria(100);o__Desulfuromonadales(100);f__Desulfuromonadaceae(100);unclassified(100);unclassified(100);
CvsU	Otu00125	32.6031	14.6611	1.13281	0.373999	3.02893	0.00245425	0.00641305	Desulfarculaceae [F] Otu00125	k__Bacteria(100);p__Proteobacteria(100);c__Deltaproteobacteria(100);o__Desulfarculales(100);f__Desulfarculaceae(100);unclassified(100);unclassified(100);
CvsU	Otu00126	34.0002	10.8654	1.25733	0.508615	2.47206	0.0134336	0.0180583	Desulfobulbaceae [F] Otu00126	k__Bacteria(100);p__Proteobacteria(100);c__Deltaproteobacteria(100);o__Desulfobacterales(100);f__Desulfobulbaceae(100);unclassified(100);unclassified(100);
CvsU	Otu00131	39.3022	19.6511	1.00426	0.446251	2.25043	0.0244218	0.0302912	GCA004 [O] Otu00131	k__Bacteria(100);p__Chloroflexi(100);c__Anaerolineae(100);o__GCA004(100);unclassified(100);unclassified(100);unclassified(100);
CvsU	Otu00135	36.0905	30.84	-1.90294	0.568756	-3.34579	0.000820483	0.00308937	CCU21 [O] Otu00135	k__Bacteria(100);p__Acidobacteria(100);c__Acidobacteria-6(100);o__CCU21(100);unclassified(100);unclassified(100);unclassified(100);
CvsU	Otu00142	32.4985	27.7705	-1.12043	0.440531	-2.54338	0.0109787	0.0154373	RB25 [C] Otu00142	k__Bacteria(100);p__Acidobacteria(100);c__RB25(100);unclassified(100);unclassified(100);unclassified(100);unclassified(100);
CvsU	Otu00143	12.5256	3.573	-2.38203	0.748188	-3.18374	0.00145386	0.00458526	Desulfococcus [G] Otu00143	k__Bacteria(100);p__Proteobacteria(100);c__Deltaproteobacteria(100);o__Desulfobacterales(100);f__Desulfobacteraceae(100);g__Desulfococcus(82);unclassified(82);
CvsU	Otu00144	21.0123	8.16819	-2.33542	0.697584	-3.34787	0.00081436	0.00308204	nsmpVI18 [G] Otu00144	k__Bacteria(100);p__Proteobacteria(100);c__Gammaproteobacteria(100);o__Alteromonadales(100);f__Alteromonadaceae(100);g__nsmpVI18(100);unclassified(100);
CvsU	Otu00146	30.2297	10.1169	1.86408	0.555274	3.35704	0.000787804	0.00303804	MSBL9 [O] Otu00146	k__Bacteria(100);p__Planctomycetes(100);c__Phycisphaerae(100);o__MSBL9(100);unclassified(100);unclassified(100);unclassified(100);
CvsU	Otu00152	32.625	14.6117	1.46284	0.397725	3.67802	0.000235049	0.00130948	Betaproteobacteria [C] Otu00152	k__Bacteria(100);p__Proteobacteria(100);c__Betaproteobacteria(100);unclassified(100);unclassified(100);unclassified(100);unclassified(100);
CvsU	Otu00153	40.3685	15.6926	3.53239	0.588773	5.99957	1.97841e-09	6.08361e-08	elongatus [S] Otu00153	k__Bacteria(100);p__Proteobacteria(100);c__Gammaproteobacteria(100);o__Alteromonadales(100);f__Alteromonadaceae(100);g__Microbulbifer(100);s__elongatus(100);
CvsU	Otu00154	27.8658	13.9329	-2.00822	0.485974	-4.13236	3.59055e-05	0.000346354	koll13 [F] Otu00154	k__Bacteria(100);p__Actinobacteria(100);c__Acidimicrobiia(100);o__Acidimicrobiales(100);f__koll13(100);unclassified(100);unclassified(100);
CvsU	Otu00160	26.9183	10.2645	1.84491	0.500504	3.68611	0.000227707	0.00129267	Flammeovirgaceae [F] Otu00160	k__Bacteria(100);p__Bacteroidetes(100);c__Cytophagia(100);o__Cytophagales(100);f__Flammeovirgaceae(100);unclassified(100);unclassified(100);
CvsU	Otu00169	31.4193	31.4193	-2.66131	0.603762	-4.40787	1.04391e-05	0.000132829	Gemm-2 [C] Otu00169	k__Bacteria(100);p__Gemmatimonadetes(100);c__Gemm-2(100);unclassified(100);unclassified(100);unclassified(100);unclassified(100);
CvsU	Otu00170	21.0787	11.7179	-1.14615	0.53734	-2.133	0.0329249	0.0395099	Chromatiaceae [F] Otu00170	k__Bacteria(100);p__Proteobacteria(100);c__Gammaproteobacteria(100);o__Chromatiales(100);f__Chromatiaceae(100);unclassified(100);unclassified(100);
CvsU	Otu00173	23.0888	8.80423	-1.17815	0.492021	-2.39452	0.0166422	0.0215852	Bacteroidetes [P] Otu00173	k__Bacteria(100);p__Bacteroidetes(100);unclassified(100);unclassified(100);unclassified(100);unclassified(100);unclassified(100);
CvsU	Otu00175	32.0478	12.2205	1.50428	0.469883	3.2014	0.00136761	0.00442675	Flammeovirgaceae [F] Otu00175	k__Bacteria(100);p__Bacteroidetes(100);c__Cytophagia(100);o__Cytophagales(100);f__Flammeovirgaceae(100);unclassified(100);unclassified(100);
CvsU	Otu00180	25.4406	21.7395	-1.07171	0.512493	-2.09116	0.0365136	0.0430991	RB25 [C] Otu00180	k__Bacteria(100);p__Acidobacteria(100);c__RB25(100);unclassified(100);unclassified(100);unclassified(100);unclassified(100);
CvsU	Otu00185	22.425	13.0927	-1.50695	0.525327	-2.86859	0.00412301	0.00869367	Chromatiales [O] Otu00185	k__Bacteria(100);p__Proteobacteria(100);c__Gammaproteobacteria(100);o__Chromatiales(61);unclassified(100);unclassified(100);unclassified(100);
CvsU	Otu00192	28.9344	14.4672	1.47007	0.399606	3.6788	0.000234337	0.00130948	koll13 [F] Otu00192	k__Bacteria(100);p__Actinobacteria(100);c__Acidimicrobiia(100);o__Acidimicrobiales(100);f__koll13(100);unclassified(100);unclassified(100);
CvsU	Otu00203	20.9113	10.032	-2.09364	0.494371	-4.23495	2.286e-05	0.000244502	HOC36 [O] Otu00203	k__Bacteria(100);p__Proteobacteria(100);c__Gammaproteobacteria(100);o__HOC36(100);unclassified(100);unclassified(100);unclassified(100);
CvsU	Otu00205	27.3566	12.5653	3.59156	0.519129	6.91843	4.56665e-12	2.59245e-10	Thiotrichaceae [F] Otu00205	k__Bacteria(100);p__Proteobacteria(100);c__Gammaproteobacteria(100);o__Thiotrichales(97);f__Thiotrichaceae(88);unclassified(88);unclassified(88);
CvsU	Otu00207	23.9519	10.7708	1.40748	0.445667	3.15814	0.0015878	0.00480246	Deltaproteobacteria [C] Otu00207	k__Bacteria(100);p__Proteobacteria(100);c__Deltaproteobacteria(75);unclassified(75);unclassified(75);unclassified(75);unclassified(75);
CvsU	Otu00210	19.0212	6.43171	-2.02062	0.656721	-3.07682	0.00209218	0.00578289	SB-1 [F] Otu00210	k__Bacteria(100);p__Bacteroidetes(100);c__Bacteroidia(100);o__Bacteroidales(100);f__SB-1(100);unclassified(100);unclassified(100);
CvsU	Otu00211	19.582	8.80567	-2.05288	0.5835	-3.51822	0.000434452	0.00200391	NB1-i [F] Otu00211	k__Bacteria(100);p__Proteobacteria(100);c__Deltaproteobacteria(100);o__NB1-j(100);f__NB1-i(100);unclassified(100);unclassified(100);
CvsU	Otu00216	18.6204	9.3102	-1.44915	0.53681	-2.69957	0.00694301	0.0113859	MSB-1E9 [O] Otu00216	k__Bacteria(100);p__Chloroflexi(100);c__Anaerolineae(100);o__MSB-1E9(100);unclassified(100);unclassified(100);unclassified(100);
CvsU	Otu00222	19.8611	8.93119	-1.43861	0.47522	-3.02725	0.0024679	0.00641305	Deltaproteobacteria [C] Otu00222	k__Bacteria(100);p__Proteobacteria(100);c__Deltaproteobacteria(100);unclassified(100);unclassified(100);unclassified(100);unclassified(100);
CvsU	Otu00223	21.512	8.20296	1.39784	0.507034	2.75689	0.00583549	0.0104783	Flammeovirgaceae [F] Otu00223	k__Bacteria(100);p__Bacteroidetes(100);c__Cytophagia(100);o__Cytophagales(100);f__Flammeovirgaceae(100);unclassified(100);unclassified(100);
CvsU	Otu00230	18.7136	7.13588	-2.31313	0.580413	-3.98531	6.73923e-05	0.000552617	Saprospiraceae [F] Otu00230	k__Bacteria(100);p__Bacteroidetes(100);c__Saprospirae(100);o__Saprospirales(100);f__Saprospiraceae(100);unclassified(100);unclassified(100);
CvsU	Otu00232	17.7794	5.07165	1.19842	0.570107	2.1021	0.0355442	0.0423091	Desulfococcus [G] Otu00232	k__Bacteria(100);p__Proteobacteria(100);c__Deltaproteobacteria(100);o__Desulfobacterales(100);f__Desulfobacteraceae(100);g__Desulfococcus(75);unclassified(75);
CvsU	Otu00237	28.8657	28.8657	3.12711	0.718268	4.35368	1.33869e-05	0.000164659	Nitrosopumilus [G] Otu00237	k__Archaea(100);p__Crenarchaeota(100);c__Thaumarchaeota(100);o__Cenarchaeales(100);f__Cenarchaeaceae(100);g__Nitrosopumilus(100);unclassified(100);
CvsU	Otu00238	21.7247	10.4222	2.18321	0.505605	4.31801	1.57441e-05	0.000184431	Gammaproteobacteria [C] Otu00238	k__Bacteria(100);p__Proteobacteria(100);c__Gammaproteobacteria(100);unclassified(61);unclassified(61);unclassified(61);unclassified(61);
CvsU	Otu00240	24.164	24.164	-1.36498	0.54283	-2.51457	0.0119177	0.0165015	Hyphomonas [G] Otu00240	k__Bacteria(100);p__Proteobacteria(100);c__Alphaproteobacteria(100);o__Rhodobacterales(100);f__Hyphomonadaceae(100);g__Hyphomonas(96);unclassified(96);
CvsU	Otu00244	15.7846	7.57251	1.63596	0.527493	3.10138	0.00192618	0.00538454	Gammaproteobacteria [C] Otu00244	k__Bacteria(100);p__Proteobacteria(100);c__Gammaproteobacteria(100);unclassified(100);unclassified(100);unclassified(100);unclassified(100);
CvsU	Otu00250	21.1942	10.5971	-1.95055	0.552899	-3.52786	0.00041893	0.00195677	Erythrobacter [G] Otu00250	k__Bacteria(100);p__Proteobacteria(100);c__Alphaproteobacteria(100);o__Sphingomonadales(100);f__Erythrobacteraceae(100);g__Erythrobacter(100);unclassified(100);
CvsU	Otu00251	15.8235	2.26051	-2.16982	0.67063	-3.2355	0.00121431	0.0041489	Desulfotalea [G] Otu00251	k__Bacteria(100);p__Proteobacteria(100);c__Deltaproteobacteria(100);o__Desulfobacterales(100);f__Desulfobulbaceae(100);g__Desulfotalea(100);unclassified(100);
CvsU	Otu00252	20.4903	7.9921	1.50592	0.518194	2.9061	0.00365969	0.00811066	Piscirickettsiaceae [F] Otu00252	k__Bacteria(100);p__Proteobacteria(100);c__Gammaproteobacteria(100);o__Thiotrichales(100);f__Piscirickettsiaceae(100);unclassified(100);unclassified(100);
CvsU	Otu00259	18.8987	6.89221	1.98447	0.506838	3.91539	9.02573e-05	0.000682912	Proteobacteria [P] Otu00259	k__Bacteria(100);p__Proteobacteria(100);unclassified(100);unclassified(100);unclassified(100);unclassified(100);unclassified(100);
CvsU	Otu00262	15.1922	6.83167	-2.68858	0.657857	-4.08688	4.37212e-05	0.000398349	IndB3-24 [O] Otu00262	k__Bacteria(100);p__Proteobacteria(100);c__Deltaproteobacteria(100);o__IndB3-24(100);unclassified(100);unclassified(100);unclassified(100);
CvsU	Otu00264	16.0968	6.25735	-2.26998	0.686249	-3.3078	0.000940315	0.00340173	Alteromonadaceae [F] Otu00264	k__Bacteria(100);p__Proteobacteria(100);c__Gammaproteobacteria(100);o__Alteromonadales(59);f__Alteromonadaceae(59);unclassified(100);unclassified(100);
CvsU	Otu00265	24.7145	2.79141	3.66115	0.901709	4.06024	4.90231e-05	0.000435892	Photobacterium [G] Otu00265	k__Bacteria(100);p__Proteobacteria(100);c__Gammaproteobacteria(100);o__Vibrionales(100);f__Vibrionaceae(100);g__Photobacterium(57);unclassified(100);
CvsU	Otu00272	15.2601	7.63005	-3.20894	0.721932	-4.44494	8.79173e-06	0.000117602	GCA004 [O] Otu00272	k__Bacteria(100);p__Chloroflexi(100);c__Anaerolineae(100);o__GCA004(100);unclassified(100);unclassified(100);unclassified(100);
CvsU	Otu00274	16.0734	7.71105	-1.42596	0.576559	-2.47322	0.0133902	0.0180328	Gammaproteobacteria [C] Otu00274	k__Bacteria(100);p__Proteobacteria(100);c__Gammaproteobacteria(100);unclassified(75);unclassified(75);unclassified(75);unclassified(75);
CvsU	Otu00279	18.1826	8.72295	1.16936	0.522998	2.23588	0.0253595	0.0312385	Marinicellaceae [F] Otu00279	k__Bacteria(100);p__Proteobacteria(100);c__Gammaproteobacteria(100);o__Marinicellales(100);f__Marinicellaceae(100);unclassified(100);unclassified(100);
CvsU	Otu00283	15.6501	8.72999	2.1573	0.67179	3.21127	0.00132149	0.00433448	Verruco-5 [C] Otu00283	k__Bacteria(100);p__Verrucomicrobia(100);c__Verruco-5(100);unclassified(100);unclassified(100);unclassified(100);unclassified(100);
CvsU	Otu00286	16.5045	3.76831	-4.06493	1.0107	-4.0219	5.77299e-05	0.000490609	Clostridiales [O] Otu00286	k__Bacteria(100);p__Firmicutes(100);c__Clostridia(100);o__Clostridiales(100);unclassified(92);unclassified(92);unclassified(92);
CvsU	Otu00291	17.3238	7.7902	1.35314	0.491595	2.75256	0.00591322	0.0105156	Desulfarculaceae [F] Otu00291	k__Bacteria(100);p__Proteobacteria(100);c__Deltaproteobacteria(100);o__Desulfarculales(100);f__Desulfarculaceae(100);unclassified(100);unclassified(100);
CvsU	Otu00296	18.8885	6.32136	4.62988	0.856363	5.40645	6.42848e-08	1.43764e-06	AKAU3564 [O] Otu00296	k__Bacteria(100);p__Planctomycetes(100);c__Phycisphaerae(100);o__AKAU3564(100);unclassified(100);unclassified(100);unclassified(100);
CvsU	Otu00297	19.7766	13.5448	4.13253	0.676468	6.10898	1.00272e-09	3.70003e-08	WCHD3-30 [O] Otu00297	k__Archaea(100);p__Parvarchaeota(100);c__Parvarchaea(100);o__WCHD3-30(100);unclassified(100);unclassified(100);unclassified(100);
CvsU	Otu00303	18.3107	10.8835	-1.72497	0.570258	-3.0249	0.00248713	0.00644036	Chelativorans [G] Otu00303	k__Bacteria(100);p__Proteobacteria(100);c__Alphaproteobacteria(100);o__Rhizobiales(100);f__Phyllobacteriaceae(100);g__Chelativorans(100);unclassified(100);
CvsU	Otu00304	18.3325	6.99056	1.37552	0.523494	2.62758	0.00859953	0.0130585	Saprospiraceae [F] Otu00304	k__Bacteria(100);p__Bacteroidetes(100);c__Saprospirae(100);o__Saprospirales(100);f__Saprospiraceae(100);unclassified(100);unclassified(100);
CvsU	Otu00305	20.1913	7.16051	1.67133	0.593552	2.81581	0.00486548	0.0094703	Flavobacteriaceae [F] Otu00305	k__Bacteria(100);p__Bacteroidetes(100);c__Flavobacteriia(100);o__Flavobacteriales(100);f__Flavobacteriaceae(100);unclassified(100);unclassified(100);
CvsU	Otu00322	16.0169	7.31645	-1.43415	0.616891	-2.3248	0.0200825	0.0255532	Alphaproteobacteria [C] Otu00322	k__Bacteria(100);p__Proteobacteria(100);c__Alphaproteobacteria(100);unclassified(67);unclassified(67);unclassified(67);unclassified(67);
CvsU	Otu00327	19.7842	16.906	1.12072	0.525653	2.13205	0.0330027	0.0395389	Sva0725 [O] Otu00327	k__Bacteria(100);p__Acidobacteria(100);c__Sva0725(100);o__Sva0725(100);unclassified(100);unclassified(100);unclassified(100);
CvsU	Otu00329	18.9971	7.90943	4.8782	0.938386	5.19849	2.00909e-07	4.02983e-06	Lentisphaera [G] Otu00329	k__Bacteria(100);p__Lentisphaerae(100);c__Lentisphaeria(100);o__Lentisphaerales(100);f__Lentisphaeraceae(100);g__Lentisphaera(100);unclassified(100);
CvsU	Otu00337	11.5983	6.44761	-2.36638	0.73387	-3.22452	0.00126185	0.00419913	Chromatiaceae [F] Otu00337	k__Bacteria(100);p__Proteobacteria(100);c__Gammaproteobacteria(100);o__Chromatiales(100);f__Chromatiaceae(100);unclassified(93);unclassified(93);
CvsU	Otu00338	7.37905	2.92573	-6.56855	1.7152	-3.82962	0.000128343	0.000877012	Desulfuromonadales [O] Otu00338	k__Bacteria(100);p__Proteobacteria(100);c__Deltaproteobacteria(100);o__Desulfuromonadales(100);unclassified(100);unclassified(100);unclassified(100);
CvsU	Otu00339	19.9887	19.9887	2.59605	0.713945	3.6362	0.000276687	0.0014738	Nitrosopumilus [G] Otu00339	k__Archaea(100);p__Crenarchaeota(100);c__Thaumarchaeota(100);o__Cenarchaeales(100);f__Cenarchaeaceae(100);g__Nitrosopumilus(100);unclassified(100);
CvsU	Otu00341	15.1496	6.30754	-1.8041	0.652635	-2.76434	0.00570386	0.0103718	KSB4 [F] Otu00341	k__Bacteria(100);p__WS3(100);c__PRR-12(100);o__GN03(100);f__KSB4(100);unclassified(100);unclassified(100);
CvsU	Otu00348	11.4874	3.67099	-7.17351	1.69572	-4.23037	2.33308e-05	0.000245973	Desulfobulbaceae [F] Otu00348	k__Bacteria(100);p__Proteobacteria(100);c__Deltaproteobacteria(100);o__Desulfobacterales(100);f__Desulfobulbaceae(100);unclassified(72);unclassified(72);
CvsU	Otu00351	12.7686	4.86891	-1.78321	0.66109	-2.69737	0.00698889	0.0113859	Saprospiraceae [F] Otu00351	k__Bacteria(100);p__Bacteroidetes(100);c__Saprospirae(100);o__Saprospirales(100);f__Saprospiraceae(100);unclassified(100);unclassified(100);
CvsU	Otu00354	18.4106	7.02035	2.28618	0.597972	3.82322	0.000131718	0.000883705	Saprospiraceae [F] Otu00354	k__Bacteria(100);p__Bacteroidetes(100);c__Saprospirae(100);o__Saprospirales(100);f__Saprospiraceae(100);unclassified(100);unclassified(100);
CvsU	Otu00355	16.0344	6.11425	-1.88754	0.603195	-3.12924	0.00175261	0.00509224	Saprospiraceae [F] Otu00355	k__Bacteria(100);p__Bacteroidetes(100);c__Saprospirae(100);o__Saprospirales(100);f__Saprospiraceae(100);unclassified(100);unclassified(100);
CvsU	Otu00358	16.2803	8.14014	-1.54431	0.651478	-2.37047	0.0177655	0.0228413	Acidimicrobiaceae [F] Otu00358	k__Bacteria(100);p__Actinobacteria(100);c__Acidimicrobiia(100);o__Acidimicrobiales(100);f__Acidimicrobiaceae(100);unclassified(100);unclassified(100);
CvsU	Otu00366	15.1859	6.82884	-2.63081	0.69125	-3.80587	0.000141305	0.000939489	Entotheonellales [O] Otu00366	k__Bacteria(100);p__Proteobacteria(78);c__Deltaproteobacteria(78);o__Entotheonellales(56);unclassified(56);unclassified(56);unclassified(56);
CvsU	Otu00367	20.5023	10.2512	2.67146	0.565272	4.72596	2.29027e-06	3.67439e-05	koll13 [F] Otu00367	k__Bacteria(100);p__Actinobacteria(100);c__Acidimicrobiia(80);o__Acidimicrobiales(80);f__koll13(61);unclassified(61);unclassified(61);
CvsU	Otu00371	24.4198	8.66005	4.8717	0.783209	6.22018	4.96594e-10	2.03465e-08	Flavobacteriaceae [F] Otu00371	k__Bacteria(100);p__Bacteroidetes(100);c__Flavobacteriia(100);o__Flavobacteriales(100);f__Flavobacteriaceae(100);unclassified(61);unclassified(61);
CvsU	Otu00372	16.1935	6.31617	2.78719	0.640999	4.3482	1.37259e-05	0.000166061	Piscirickettsiaceae [F] Otu00372	k__Bacteria(100);p__Proteobacteria(100);c__Gammaproteobacteria(100);o__Thiotrichales(94);f__Piscirickettsiaceae(94);unclassified(94);unclassified(94);
CvsU	Otu00373	13.8604	6.93021	1.66768	0.568007	2.93602	0.00332454	0.00778891	Spirochaeta [G] Otu00373	k__Bacteria(100);p__Spirochaetes(100);c__Spirochaetes(100);o__Spirochaetales(100);f__Spirochaetaceae(100);g__Spirochaeta(100);unclassified(100);
CvsU	Otu00376	17.7309	5.9954	2.98485	0.623072	4.79054	1.66337e-06	2.72793e-05	SB-1 [F] Otu00376	k__Bacteria(100);p__Bacteroidetes(100);c__Bacteroidia(75);o__Bacteroidales(75);f__SB-1(75);unclassified(75);unclassified(75);
CvsU	Otu00380	20.8604	10.4302	2.13506	0.478862	4.45862	8.24892e-06	0.000112735	JdFBGBact [F] Otu00380	k__Bacteria(100);p__Actinobacteria(100);c__Acidimicrobiia(100);o__Acidimicrobiales(100);f__JdFBGBact(100);unclassified(100);unclassified(100);
CvsU	Otu00381	15.9214	6.07116	-2.16072	0.612168	-3.52962	0.000416152	0.00195618	Saprospiraceae [F] Otu00381	k__Bacteria(100);p__Bacteroidetes(100);c__Saprospirae(100);o__Saprospirales(100);f__Saprospiraceae(100);unclassified(100);unclassified(100);
CvsU	Otu00384	10.1842	5.09208	-2.29589	1.00186	-2.29164	0.0219264	0.0274221	Spirochaeta [G] Otu00384	k__Bacteria(100);p__Spirochaetes(100);c__Spirochaetes(100);o__Spirochaetales(100);f__Spirochaetaceae(100);g__Spirochaeta(100);unclassified(100);
CvsU	Otu00389	13.4871	6.4703	-7.58442	1.67934	-4.51631	6.29274e-06	9.10596e-05	Gammaproteobacteria [C] Otu00389	k__Bacteria(100);p__Proteobacteria(100);c__Gammaproteobacteria(100);unclassified(75);unclassified(75);unclassified(75);unclassified(75);
CvsU	Otu00392	5.40474	2.70237	-5.98824	1.74271	-3.43617	0.000589998	0.0024765	Desulfobulbus [G] Otu00392	k__Bacteria(100);p__Proteobacteria(100);c__Deltaproteobacteria(100);o__Desulfobacterales(100);f__Desulfobulbaceae(100);g__Desulfobulbus(100);unclassified(84);
CvsU	Otu00401	14.9899	6.24102	-1.95848	0.669607	-2.92482	0.00344654	0.00789857	KSB4 [F] Otu00401	k__Bacteria(100);p__WS3(100);c__PRR-12(100);o__GN03(100);f__KSB4(100);unclassified(100);unclassified(100);
CvsU	Otu00402	17.3307	5.53831	5.50028	0.88372	6.22401	4.84603e-10	2.03465e-08	Desulfobulbaceae [F] Otu00402	k__Bacteria(100);p__Proteobacteria(100);c__Deltaproteobacteria(100);o__Desulfobacterales(100);f__Desulfobulbaceae(100);unclassified(100);unclassified(100);
CvsU	Otu00424	14.5261	7.26306	-2.11763	0.692158	-3.05947	0.00221732	0.00592893	Acidimicrobiaceae [F] Otu00424	k__Bacteria(100);p__Actinobacteria(100);c__Acidimicrobiia(100);o__Acidimicrobiales(100);f__Acidimicrobiaceae(67);unclassified(100);unclassified(100);
CvsU	Otu00426	11.499	3.84834	1.94154	0.717076	2.70758	0.00677765	0.0111899	MSBL9 [O] Otu00426	k__Bacteria(100);p__Planctomycetes(100);c__Phycisphaerae(100);o__MSBL9(100);unclassified(100);unclassified(100);unclassified(100);
CvsU	Otu00429	17.811	17.811	2.55454	0.644708	3.96233	7.42227e-05	0.000595395	Desulfuromonadaceae [F] Otu00429	k__Bacteria(100);p__Proteobacteria(100);c__Deltaproteobacteria(100);o__Desulfuromonadales(100);f__Desulfuromonadaceae(100);unclassified(100);unclassified(100);
CvsU	Otu00431	13.8338	4.42083	-1.75964	0.608534	-2.89161	0.00383269	0.00839325	Desulfobulbaceae [F] Otu00431	k__Bacteria(100);p__Proteobacteria(100);c__Deltaproteobacteria(100);o__Desulfobacterales(100);f__Desulfobulbaceae(100);unclassified(100);unclassified(100);
CvsU	Otu00432	9.4571	3.60618	-2.12863	0.772638	-2.75502	0.00586881	0.0104845	Saprospiraceae [F] Otu00432	k__Bacteria(100);p__Bacteroidetes(100);c__Saprospirae(100);o__Saprospirales(100);f__Saprospiraceae(100);unclassified(100);unclassified(100);
CvsU	Otu00444	20.0893	7.22383	4.63089	0.702533	6.59171	4.348e-11	2.13922e-09	Rhodobacteraceae [F] Otu00444	k__Bacteria(100);p__Proteobacteria(100);c__Alphaproteobacteria(100);o__Rhodobacterales(100);f__Rhodobacteraceae(100);unclassified(100);unclassified(100);
CvsU	Otu00456	12.5955	4.80293	2.11139	0.663145	3.1839	0.00145307	0.00458526	Bacteroidetes [P] Otu00456	k__Bacteria(100);p__Bacteroidetes(100);unclassified(100);unclassified(100);unclassified(100);unclassified(100);unclassified(100);
CvsU	Otu00459	13.3678	6.4131	-7.01494	1.67284	-4.19343	2.74766e-05	0.000285602	Gammaproteobacteria [C] Otu00459	k__Bacteria(100);p__Proteobacteria(100);c__Gammaproteobacteria(100);unclassified(80);unclassified(80);unclassified(80);unclassified(80);
CvsU	Otu00462	17.2863	6.13028	5.50695	0.91273	6.03349	1.60455e-09	5.14853e-08	Arenibacter [G] Otu00462	k__Bacteria(100);p__Bacteroidetes(100);c__Flavobacteriia(100);o__Flavobacteriales(100);f__Flavobacteriaceae(100);g__Arenibacter(100);unclassified(100);
CvsU	Otu00467	17.1766	1.90851	1.77684	0.561271	3.16575	0.00154682	0.00474978	Thalassomonas [G] Otu00467	k__Bacteria(100);p__Proteobacteria(100);c__Gammaproteobacteria(100);o__Alteromonadales(100);f__Colwelliaceae(100);g__Thalassomonas(67);unclassified(67);
CvsU	Otu00473	13.4456	11.4896	1.41737	0.590132	2.40178	0.0163156	0.0211988	Sva0725 [O] Otu00473	k__Bacteria(100);p__Acidobacteria(100);c__Sva0725(100);o__Sva0725(100);unclassified(100);unclassified(100);unclassified(100);
CvsU	Otu00474	11.4625	5.49902	-2.49133	0.772693	-3.22422	0.00126315	0.00419913	Gammaproteobacteria [C] Otu00474	k__Bacteria(100);p__Proteobacteria(100);c__Gammaproteobacteria(100);unclassified(100);unclassified(100);unclassified(100);unclassified(100);
CvsU	Otu00477	9.68487	4.03229	-2.92258	0.803349	-3.63799	0.000274775	0.0014738	Bacteria [D] Otu00477	k__Bacteria(100);unclassified(67);unclassified(67);unclassified(67);unclassified(67);unclassified(67);unclassified(67);
CvsU	Otu00479	13.5974	5.30359	-2.52568	0.683118	-3.69728	0.000217923	0.0012764	Piscirickettsiaceae [F] Otu00479	k__Bacteria(100);p__Proteobacteria(100);c__Gammaproteobacteria(100);o__Thiotrichales(100);f__Piscirickettsiaceae(100);unclassified(100);unclassified(100);
CvsU	Otu00487	17.0207	6.49034	4.6261	0.744728	6.2118	5.23825e-10	2.03465e-08	SC3-56 [G] Otu00487	k__Bacteria(100);p__Bacteroidetes(100);c__Cytophagia(100);o__Cytophagales(100);f__Amoebophilaceae(100);g__SC3-56(100);unclassified(100);
CvsU	Otu00495	12.5161	12.5161	1.71863	0.648966	2.64826	0.00809076	0.0125178	Caldithrixaceae [F] Otu00495	k__Bacteria(100);p__Caldithrix(100);c__Caldithrixae(100);o__Caldithrixales(100);f__Caldithrixaceae(100);unclassified(100);unclassified(100);
CvsU	Otu00502	18.6161	6.69411	3.01289	0.554967	5.42895	5.66866e-08	1.30734e-06	Rhodobacteraceae [F] Otu00502	k__Bacteria(100);p__Proteobacteria(100);c__Alphaproteobacteria(100);o__Rhodobacterales(96);f__Rhodobacteraceae(96);unclassified(69);unclassified(69);
CvsU	Otu00503	12.5386	10.0408	-3.01791	0.736769	-4.09614	4.20088e-05	0.000392437	OPB41 [C] Otu00503	k__Bacteria(100);p__Actinobacteria(100);c__OPB41(100);unclassified(100);unclassified(100);unclassified(100);unclassified(100);
CvsU	Otu00506	14.0585	7.02926	6.66919	1.86068	3.58428	0.000338012	0.00168549	Bacteriovorax [G] Otu00506	k__Bacteria(100);p__Proteobacteria(100);c__Deltaproteobacteria(100);o__Bdellovibrionales(100);f__Bacteriovoracaceae(100);g__Bacteriovorax(100);unclassified(100);
CvsU	Otu00509	13.1555	6.09873	-3.59303	0.972505	-3.69462	0.000220218	0.00127969	Spirochaetes [C] Otu00509	k__Bacteria(100);p__Spirochaetes(100);c__Spirochaetes(100);unclassified(100);unclassified(100);unclassified(100);unclassified(100);
CvsU	Otu00515	12.2657	4.10493	-1.65547	0.608351	-2.72124	0.00650367	0.0108913	Planctomycetes [P] Otu00515	k__Bacteria(100);p__Planctomycetes(78);unclassified(78);unclassified(78);unclassified(78);unclassified(78);unclassified(78);
CvsU	Otu00524	14.2149	5.11149	1.72724	0.602659	2.86603	0.00415649	0.00871447	Rhodobacteraceae [F] Otu00524	k__Bacteria(100);p__Proteobacteria(100);c__Alphaproteobacteria(100);o__Rhodobacterales(100);f__Rhodobacteraceae(100);unclassified(100);unclassified(100);
CvsU	Otu00533	14.2358	6.8295	-1.30155	0.581485	-2.23832	0.0252004	0.0311001	Gammaproteobacteria [C] Otu00533	k__Bacteria(100);p__Proteobacteria(100);c__Gammaproteobacteria(100);unclassified(100);unclassified(100);unclassified(100);unclassified(100);
CvsU	Otu00543	11.8721	3.79395	-3.87152	0.996222	-3.8862	0.000101827	0.00075148	Desulfobulbaceae [F] Otu00543	k__Bacteria(100);p__Proteobacteria(100);c__Deltaproteobacteria(100);o__Desulfobacterales(100);f__Desulfobulbaceae(100);unclassified(54);unclassified(54);
CvsU	Otu00548	12.0566	4.5974	1.95428	0.657227	2.97352	0.00294402	0.00713435	Bacteroidetes [P] Otu00548	k__Bacteria(100);p__Bacteroidetes(100);unclassified(100);unclassified(100);unclassified(100);unclassified(100);unclassified(100);
CvsU	Otu00550	10.8844	5.44222	2.60744	0.748269	3.48462	0.000492827	0.00217788	Bacteriovorax [G] Otu00550	k__Bacteria(100);p__Proteobacteria(100);c__Deltaproteobacteria(100);o__Bdellovibrionales(100);f__Bacteriovoracaceae(100);g__Bacteriovorax(67);unclassified(67);
CvsU	Otu00554	15.1889	7.28674	2.38247	0.672967	3.54025	0.000399755	0.00190335	Gammaproteobacteria [C] Otu00554	k__Bacteria(100);p__Proteobacteria(100);c__Gammaproteobacteria(100);unclassified(56);unclassified(56);unclassified(56);unclassified(56);
CvsU	Otu00555	10.8709	3.47397	2.30797	0.796354	2.89816	0.00375354	0.00826899	Desulfobulbaceae [F] Otu00555	k__Bacteria(100);p__Proteobacteria(100);c__Deltaproteobacteria(100);o__Desulfobacterales(100);f__Desulfobulbaceae(100);unclassified(100);unclassified(100);
CvsU	Otu00557	8.56215	3.56485	-2.15898	0.849235	-2.54227	0.0110136	0.0154526	Bacteria [D] Otu00557	k__Bacteria(100);unclassified(100);unclassified(100);unclassified(100);unclassified(100);unclassified(100);unclassified(100);
CvsU	Otu00562	15.2729	10.4602	6.51538	1.28617	5.06571	4.06887e-07	7.32397e-06	YLA114 [O] Otu00562	k__Archaea(100);p__Parvarchaeota(100);c__Parvarchaea(100);o__YLA114(100);unclassified(100);unclassified(100);unclassified(100);
CvsU	Otu00563	14.9592	14.9592	4.33495	0.826043	5.24785	1.53885e-07	3.24477e-06	Pirellulaceae [F] Otu00563	k__Bacteria(100);p__Planctomycetes(100);c__Planctomycetia(100);o__Pirellulales(100);f__Pirellulaceae(100);unclassified(100);unclassified(100);
CvsU	Otu00564	11.7261	11.7261	1.74354	0.656732	2.65487	0.00793381	0.0123266	DHVEG-1 [F] Otu00564	k__Archaea(100);p__Euryarchaeota(100);c__Thermoplasmata(100);o__E2(100);f__DHVEG-1(100);unclassified(100);unclassified(100);
CvsU	Otu00568	9.56577	8.17412	-2.33239	0.81976	-2.84521	0.00443818	0.00897363	RB25 [C] Otu00568	k__Bacteria(100);p__Acidobacteria(100);c__RB25(100);unclassified(100);unclassified(100);unclassified(100);unclassified(100);
CvsU	Otu00569	13.6308	6.53926	1.48927	0.59165	2.51715	0.0118307	0.0164117	Marinicellaceae [F] Otu00569	k__Bacteria(100);p__Proteobacteria(100);c__Gammaproteobacteria(100);o__Marinicellales(100);f__Marinicellaceae(100);unclassified(100);unclassified(100);
CvsU	Otu00570	9.23536	3.52163	-2.51532	0.86338	-2.91334	0.00357583	0.008005	Bacteroidetes [P] Otu00570	k__Bacteria(100);p__Bacteroidetes(100);unclassified(100);unclassified(100);unclassified(100);unclassified(100);unclassified(100);
CvsU	Otu00580	9.96543	4.78082	3.91403	0.85723	4.5659	4.97346e-06	7.45981e-05	Gammaproteobacteria [C] Otu00580	k__Bacteria(100);p__Proteobacteria(100);c__Gammaproteobacteria(100);unclassified(100);unclassified(100);unclassified(100);unclassified(100);
CvsU	Otu00590	13.6768	13.6768	2.53303	0.678345	3.73414	0.000188359	0.00113016	Gemm-2 [C] Otu00590	k__Bacteria(100);p__Gemmatimonadetes(100);c__Gemm-2(100);unclassified(100);unclassified(100);unclassified(100);unclassified(100);
CvsU	Otu00597	10.3028	4.94265	-2.08888	0.759528	-2.75023	0.00595534	0.010565	Gammaproteobacteria [C] Otu00597	k__Bacteria(100);p__Proteobacteria(100);c__Gammaproteobacteria(100);unclassified(100);unclassified(100);unclassified(100);unclassified(100);
CvsU	Otu00598	9.23007	3.121	-2.64494	0.893955	-2.95869	0.00308947	0.00735493	Bacteroidales [O] Otu00598	k__Bacteria(100);p__Bacteroidetes(100);c__Bacteroidia(100);o__Bacteroidales(100);unclassified(100);unclassified(100);unclassified(100);
CvsU	Otu00600	9.43525	3.39279	-1.72205	0.741288	-2.32305	0.0201767	0.0256289	Rhodobacteraceae [F] Otu00600	k__Bacteria(100);p__Proteobacteria(100);c__Alphaproteobacteria(100);o__Rhodobacterales(58);f__Rhodobacteraceae(58);unclassified(58);unclassified(58);
CvsU	Otu00602	11.9625	2.99063	2.43298	0.914865	2.65938	0.00782835	0.012228	Sulfurimonas [G] Otu00602	k__Bacteria(100);p__Proteobacteria(100);c__Epsilonproteobacteria(100);o__Campylobacterales(100);f__Helicobacteraceae(100);g__Sulfurimonas(100);unclassified(100);
CvsU	Otu00606	11.8127	5.15953	2.76044	0.734966	3.75587	0.000172737	0.00107126	Rhizobiales [O] Otu00606	k__Bacteria(100);p__Proteobacteria(100);c__Alphaproteobacteria(100);o__Rhizobiales(100);unclassified(93);unclassified(93);unclassified(93);
CvsU	Otu00617	11.871	8.76559	-1.45551	0.676825	-2.15049	0.0315161	0.0380048	Lutibacterium [G] Otu00617	k__Bacteria(100);p__Proteobacteria(100);c__Alphaproteobacteria(100);o__Sphingomonadales(100);f__Erythrobacteraceae(100);g__Lutibacterium(100);unclassified(100);
CvsU	Otu00628	10.739	3.43183	2.82117	0.711221	3.96665	7.28886e-05	0.000591118	Desulfobulbaceae [F] Otu00628	k__Bacteria(100);p__Proteobacteria(100);c__Deltaproteobacteria(100);o__Desulfobacterales(100);f__Desulfobulbaceae(100);unclassified(100);unclassified(100);
CvsU	Otu00632	10.9355	5.24621	1.68607	0.619	2.72386	0.0064523	0.0108913	Gammaproteobacteria [C] Otu00632	k__Bacteria(100);p__Proteobacteria(100);c__Gammaproteobacteria(100);unclassified(80);unclassified(80);unclassified(80);unclassified(80);
CvsU	Otu00636	7.30941	3.50662	-3.13326	1.12193	-2.79274	0.00522636	0.00990609	Thiohalorhabdales [O] Otu00636	k__Bacteria(100);p__Proteobacteria(100);c__Gammaproteobacteria(100);o__Thiohalorhabdales(100);unclassified(100);unclassified(100);unclassified(100);
CvsU	Otu00638	8.43659	2.69606	-2.33852	0.860828	-2.7166	0.00659565	0.010963	Desulfobulbaceae [F] Otu00638	k__Bacteria(100);p__Proteobacteria(100);c__Deltaproteobacteria(100);o__Desulfobacterales(100);f__Desulfobulbaceae(100);unclassified(58);unclassified(58);
CvsU	Otu00639	11.4528	4.36718	1.49817	0.665655	2.25067	0.0244065	0.0302912	Saprospiraceae [F] Otu00639	k__Bacteria(100);p__Bacteroidetes(100);c__Saprospirae(100);o__Saprospirales(100);f__Saprospiraceae(100);unclassified(100);unclassified(100);
CvsU	Otu00640	10.3628	2.95603	-3.85729	0.906384	-4.2557	2.084e-05	0.000233029	Desulfococcus [G] Otu00640	k__Bacteria(100);p__Proteobacteria(100);c__Deltaproteobacteria(100);o__Desulfobacterales(100);f__Desulfobacteraceae(100);g__Desulfococcus(100);unclassified(100);
CvsU	Otu00641	11.4301	4.75893	-1.33489	0.627421	-2.12758	0.0333716	0.0399161	LD1-PA13 [O] Otu00641	k__Bacteria(100);p__WS3(100);c__PRR-12(100);o__LD1-PA13(100);unclassified(100);unclassified(100);unclassified(100);
CvsU	Otu00644	8.63168	3.88152	-2.35744	0.853619	-2.7617	0.0057502	0.0103718	Deltaproteobacteria [C] Otu00644	k__Bacteria(100);p__Proteobacteria(100);c__Deltaproteobacteria(100);unclassified(100);unclassified(100);unclassified(100);unclassified(100);
CvsU	Otu00646	8.47757	4.23878	-2.49041	0.959911	-2.59441	0.00947528	0.0139855	S0208 [O] Otu00646	k__Bacteria(100);p__Chloroflexi(100);c__Anaerolineae(100);o__S0208(100);unclassified(100);unclassified(100);unclassified(100);
CvsU	Otu00647	8.57566	3.27007	-6.37177	1.64213	-3.88019	0.000104376	0.000755149	Bacteroidetes [P] Otu00647	k__Bacteria(100);p__Bacteroidetes(100);unclassified(100);unclassified(100);unclassified(100);unclassified(100);unclassified(100);
CvsU	Otu00648	9.04693	3.44977	-2.36266	0.843323	-2.80161	0.00508486	0.00974708	Flammeovirgaceae [F] Otu00648	k__Bacteria(100);p__Bacteroidetes(100);c__Cytophagia(100);o__Cytophagales(100);f__Flammeovirgaceae(100);unclassified(100);unclassified(100);
CvsU	Otu00649	13.1834	4.67527	3.59651	0.834518	4.30969	1.63486e-05	0.00018852	Flavobacteriaceae [F] Otu00649	k__Bacteria(100);p__Bacteroidetes(100);c__Flavobacteriia(100);o__Flavobacteriales(100);f__Flavobacteriaceae(100);unclassified(100);unclassified(100);
CvsU	Otu00652	13.1473	13.1473	-2.19981	0.757578	-2.90374	0.00368732	0.00814742	Gemm-2 [C] Otu00652	k__Bacteria(100);p__Gemmatimonadetes(100);c__Gemm-2(100);unclassified(100);unclassified(100);unclassified(100);unclassified(100);
CvsU	Otu00654	6.51275	3.12443	-4.46082	1.30411	-3.42059	0.000624862	0.00259072	Thiohalorhabdales [O] Otu00654	k__Bacteria(100);p__Proteobacteria(100);c__Gammaproteobacteria(100);o__Thiohalorhabdales(100);unclassified(100);unclassified(100);unclassified(100);
CvsU	Otu00663	13.5901	6.79504	2.22984	0.864269	2.58003	0.0098791	0.0143802	Fluviicola [G] Otu00663	k__Bacteria(100);p__Bacteroidetes(100);c__Flavobacteriia(100);o__Flavobacteriales(100);f__Cryomorphaceae(100);g__Fluviicola(100);unclassified(100);
CvsU	Otu00664	11.2965	3.78056	1.94006	0.783013	2.47768	0.0132239	0.0178414	Pla4 [C] Otu00664	k__Bacteria(100);p__Planctomycetes(100);c__Pla4(100);unclassified(100);unclassified(100);unclassified(100);unclassified(100);
CvsU	Otu00666	7.88506	3.28294	-5.84828	1.64215	-3.56135	0.000368953	0.00177966	BB34 [C] Otu00666	k__Bacteria(100);p__GN02(100);c__BB34(100);unclassified(100);unclassified(100);unclassified(100);unclassified(100);
CvsU	Otu00668	9.97659	3.80098	-4.87726	1.17809	-4.13996	3.47368e-05	0.00034181	Marinilabiaceae [F] Otu00668	k__Bacteria(100);p__Bacteroidetes(100);c__Bacteroidia(100);o__Bacteroidales(100);f__Marinilabiaceae(100);unclassified(100);unclassified(100);
CvsU	Otu00677	12.9453	4.65494	6.21798	1.21732	5.10792	3.25717e-07	6.16356e-06	Rhodobacteraceae [F] Otu00677	k__Bacteria(100);p__Proteobacteria(100);c__Alphaproteobacteria(100);o__Rhodobacterales(100);f__Rhodobacteraceae(100);unclassified(88);unclassified(88);
CvsU	Otu00678	11.3408	7.76716	1.86899	0.851716	2.19438	0.0282078	0.0342955	YLA114 [O] Otu00678	k__Archaea(100);p__Parvarchaeota(100);c__Parvarchaea(100);o__YLA114(100);unclassified(100);unclassified(100);unclassified(100);
CvsU	Otu00680	9.31707	7.46105	-3.06273	0.809798	-3.78209	0.000155515	0.00100909	OPB41 [C] Otu00680	k__Bacteria(100);p__Actinobacteria(100);c__OPB41(100);unclassified(100);unclassified(100);unclassified(100);unclassified(100);
CvsU	Otu00683	13.571	6.78552	5.09454	0.982519	5.18518	2.15809e-07	4.19124e-06	Coraliomargarita [G] Otu00683	k__Bacteria(100);p__Verrucomicrobia(100);c__Opitutae(100);o__Puniceicoccales(100);f__Puniceicoccaceae(100);g__Coraliomargarita(100);unclassified(100);
CvsU	Otu00690	8.72051	4.18358	4.08205	0.983929	4.14872	3.3434e-05	0.000333436	Gammaproteobacteria [C] Otu00690	k__Bacteria(100);p__Proteobacteria(100);c__Gammaproteobacteria(100);unclassified(100);unclassified(100);unclassified(100);unclassified(100);
CvsU	Otu00694	9.41264	9.41264	-3.41289	0.920872	-3.70616	0.000210429	0.00125239	OM60 [F] Otu00694	k__Bacteria(100);p__Proteobacteria(100);c__Gammaproteobacteria(100);o__Alteromonadales(100);f__OM60(100);unclassified(100);unclassified(100);
CvsU	Otu00700	9.50783	3.70846	1.93162	0.727536	2.65502	0.00793033	0.0123266	Piscirickettsiaceae [F] Otu00700	k__Bacteria(100);p__Proteobacteria(100);c__Gammaproteobacteria(100);o__Thiotrichales(100);f__Piscirickettsiaceae(100);unclassified(100);unclassified(100);
CvsU	Otu00701	12.4358	4.16186	-2.01585	0.663847	-3.03662	0.0023925	0.0062835	CL500-15 [O] Otu00701	k__Bacteria(100);p__Planctomycetes(100);c__OM190(100);o__CL500-15(100);unclassified(100);unclassified(100);unclassified(100);
CvsU	Otu00702	8.53658	4.26829	-2.51635	0.874805	-2.87647	0.00402146	0.00860543	Cryomorphaceae [F] Otu00702	k__Bacteria(100);p__Bacteroidetes(100);c__Flavobacteriia(100);o__Flavobacteriales(100);f__Cryomorphaceae(100);unclassified(100);unclassified(100);
CvsU	Otu00707	6.23246	2.10741	-4.38253	1.25112	-3.5029	0.000460218	0.00207119	Bacteroidales [O] Otu00707	k__Bacteria(100);p__Bacteroidetes(100);c__Bacteroidia(67);o__Bacteroidales(67);unclassified(67);unclassified(67);unclassified(67);
CvsU	Otu00709	11.5023	5.51812	-2.0227	0.666068	-3.03678	0.00239123	0.0062835	Marinicellaceae [F] Otu00709	k__Bacteria(100);p__Proteobacteria(100);c__Gammaproteobacteria(100);o__Marinicellales(100);f__Marinicellaceae(100);unclassified(100);unclassified(100);
CvsU	Otu00714	10.8861	5.44304	2.44266	0.690306	3.53852	0.000402372	0.00190353	Acidimicrobiales [O] Otu00714	k__Bacteria(100);p__Actinobacteria(100);c__Acidimicrobiia(100);o__Acidimicrobiales(100);unclassified(84);unclassified(84);unclassified(84);
CvsU	Otu00719	10.4652	2.6163	2.59899	0.90168	2.88239	0.00394672	0.00855956	Sulfurimonas [G] Otu00719	k__Bacteria(100);p__Proteobacteria(100);c__Epsilonproteobacteria(100);o__Campylobacterales(100);f__Helicobacteraceae(100);g__Sulfurimonas(100);unclassified(100);
CvsU	Otu00720	12.6424	4.54603	2.69818	0.715517	3.77096	0.000162623	0.00103729	Rhodobacteraceae [F] Otu00720	k__Bacteria(100);p__Proteobacteria(100);c__Alphaproteobacteria(100);o__Rhodobacterales(100);f__Rhodobacteraceae(100);unclassified(75);unclassified(75);
CvsU	Otu00721	11.1046	4.23441	2.40299	0.822812	2.92046	0.00349512	0.00793001	Saprospiraceae [F] Otu00721	k__Bacteria(100);p__Bacteroidetes(100);c__Saprospirae(100);o__Saprospirales(100);f__Saprospiraceae(100);unclassified(100);unclassified(100);
CvsU	Otu00733	10.0011	4.79793	-1.94948	0.796941	-2.4462	0.014437	0.0191974	Gammaproteobacteria [C] Otu00733	k__Bacteria(100);p__Proteobacteria(100);c__Gammaproteobacteria(100);unclassified(100);unclassified(100);unclassified(100);unclassified(100);
CvsU	Otu00736	7.79228	2.802	-4.93242	1.27273	-3.87548	0.000106417	0.000755149	Rhodobacteraceae [F] Otu00736	k__Bacteria(100);p__Proteobacteria(100);c__Alphaproteobacteria(100);o__Rhodobacterales(100);f__Rhodobacteraceae(100);unclassified(56);unclassified(56);
CvsU	Otu00738	5.98076	3.08714	-3.53949	1.15226	-3.07177	0.00212791	0.00579484	Spirochaetaceae [F] Otu00738	k__Bacteria(100);p__Spirochaetes(100);c__Spirochaetes(100);o__Spirochaetales(100);f__Spirochaetaceae(100);unclassified(100);unclassified(100);
CvsU	Otu00744	8.79362	3.95434	1.99443	0.800423	2.49172	0.0127128	0.017342	Deltaproteobacteria [C] Otu00744	k__Bacteria(100);p__Proteobacteria(100);c__Deltaproteobacteria(100);unclassified(100);unclassified(100);unclassified(100);unclassified(100);
CvsU	Otu00747	11.8264	11.8264	2.2442	0.627522	3.5763	0.000348493	0.00171459	Gemm-2 [C] Otu00747	k__Bacteria(100);p__Gemmatimonadetes(100);c__Gemm-2(100);unclassified(100);unclassified(100);unclassified(100);unclassified(100);
CvsU	Otu00751	12.6347	4.81785	3.66984	0.795786	4.61159	3.99608e-06	6.2747e-05	Bacteroidetes [P] Otu00751	k__Bacteria(100);p__Bacteroidetes(100);unclassified(100);unclassified(100);unclassified(100);unclassified(100);unclassified(100);
CvsU	Otu00769	9.21534	4.42097	-5.30298	1.46578	-3.61785	0.00029706	0.00153804	Thiohalorhabdales [O] Otu00769	k__Bacteria(100);p__Proteobacteria(100);c__Gammaproteobacteria(100);o__Thiohalorhabdales(100);unclassified(100);unclassified(100);unclassified(100);
CvsU	Otu00776	12.7147	6.09976	3.04096	0.715474	4.25028	2.13506e-05	0.000234158	HTCC2089 [F] Otu00776	k__Bacteria(100);p__Proteobacteria(100);c__Gammaproteobacteria(100);o__HTCC2188(100);f__HTCC2089(100);unclassified(100);unclassified(100);
CvsU	Otu00786	8.87312	3.3835	1.77636	0.732288	2.42577	0.0152758	0.0200955	Saprospiraceae [F] Otu00786	k__Bacteria(100);p__Bacteroidetes(100);c__Saprospirae(100);o__Saprospirales(100);f__Saprospiraceae(100);unclassified(100);unclassified(100);
CvsU	Otu00789	11.6777	4.53951	4.38371	0.897706	4.88324	1.04359e-06	1.79109e-05	Microbulbifer [G] Otu00789	k__Bacteria(100);p__Proteobacteria(100);c__Gammaproteobacteria(100);o__Alteromonadales(100);f__Alteromonadaceae(100);g__Microbulbifer(100);unclassified(75);
CvsU	Otu00791	8.90436	2.98	2.02237	0.778374	2.5982	0.00937151	0.0139158	Pla3 [C] Otu00791	k__Bacteria(100);p__Planctomycetes(100);c__Pla3(100);unclassified(100);unclassified(100);unclassified(100);unclassified(100);
CvsU	Otu00794	9.26518	3.28574	-2.22606	0.847792	-2.62572	0.00864665	0.0131031	Tenacibaculum [G] Otu00794	k__Bacteria(100);p__Bacteroidetes(100);c__Flavobacteriia(100);o__Flavobacteriales(100);f__Flavobacteriaceae(100);g__Tenacibaculum(100);unclassified(100);
CvsU	Otu00807	12.5059	3.47427	3.99359	0.768375	5.19745	2.02037e-07	4.02983e-06	Rhodospirillaceae [F] Otu00807	k__Bacteria(100);p__Proteobacteria(100);c__Alphaproteobacteria(100);o__Rhodospirillales(100);f__Rhodospirillaceae(100);unclassified(100);unclassified(100);
CvsU	Otu00822	6.26174	1.64532	-6.22991	1.84426	-3.378	0.000730155	0.00286935	Rubritalea [G] Otu00822	k__Bacteria(100);p__Verrucomicrobia(100);c__Verrucomicrobiae(100);o__Verrucomicrobiales(100);f__Verrucomicrobiaceae(100);g__Rubritalea(100);unclassified(100);
CvsU	Otu00828	12.9476	7.55938	2.38072	0.631438	3.77031	0.000163043	0.00103729	Chromatiales [O] Otu00828	k__Bacteria(100);p__Proteobacteria(100);c__Gammaproteobacteria(100);o__Chromatiales(100);unclassified(100);unclassified(100);unclassified(100);
CvsU	Otu00831	9.68124	3.48124	2.0771	0.721301	2.87965	0.00398112	0.00859084	Rhodobacteraceae [F] Otu00831	k__Bacteria(100);p__Proteobacteria(100);c__Alphaproteobacteria(100);o__Rhodobacterales(100);f__Rhodobacteraceae(100);unclassified(72);unclassified(72);
CvsU	Otu00832	8.89269	7.59897	-2.98895	0.877141	-3.4076	0.000655361	0.00268698	RB25 [C] Otu00832	k__Bacteria(100);p__Acidobacteria(100);c__RB25(100);unclassified(100);unclassified(100);unclassified(100);unclassified(100);
CvsU	Otu00836	7.09193	3.01138	-2.94535	0.942223	-3.12596	0.00177228	0.00510916	Myxococcales [O] Otu00836	k__Bacteria(100);p__Proteobacteria(100);c__Deltaproteobacteria(100);o__Myxococcales(74);unclassified(74);unclassified(74);unclassified(74);
CvsU	Otu00837	6.01475	0.679343	-3.18275	1.25782	-2.53036	0.0113945	0.0158963	Photobacterium [G] Otu00837	k__Bacteria(100);p__Proteobacteria(100);c__Gammaproteobacteria(100);o__Vibrionales(100);f__Vibrionaceae(100);g__Photobacterium(91);unclassified(64);
CvsU	Otu00846	9.91483	4.75654	-3.21237	0.995763	-3.22604	0.00125517	0.00419913	Marinicella [G] Otu00846	k__Bacteria(100);p__Proteobacteria(100);c__Gammaproteobacteria(100);o__Marinicellales(100);f__Marinicellaceae(100);g__Marinicella(100);unclassified(100);
CvsU	Otu00848	9.37997	3.57677	2.01487	0.689107	2.92388	0.00345696	0.00789857	Flammeovirgaceae [F] Otu00848	k__Bacteria(100);p__Bacteroidetes(100);c__Cytophagia(100);o__Cytophagales(100);f__Flammeovirgaceae(75);unclassified(75);unclassified(75);
CvsU	Otu00852	6.73411	2.4215	-3.2267	1.1084	-2.91114	0.00360116	0.008005	Rhodobacteraceae [F] Otu00852	k__Bacteria(100);p__Proteobacteria(100);c__Alphaproteobacteria(100);o__Rhodobacterales(78);f__Rhodobacteraceae(78);unclassified(78);unclassified(78);
CvsU	Otu00862	8.6748	4.3374	2.84525	0.838188	3.39453	0.000687471	0.00277242	GCA004 [O] Otu00862	k__Bacteria(100);p__Chloroflexi(100);c__Anaerolineae(100);o__GCA004(100);unclassified(100);unclassified(100);unclassified(100);
CvsU	Otu00863	10.9626	3.88768	-2.10155	0.855589	-2.45626	0.0140393	0.018736	Flavobacteriaceae [F] Otu00863	k__Bacteria(100);p__Bacteroidetes(100);c__Flavobacteriia(100);o__Flavobacteriales(100);f__Flavobacteriaceae(100);unclassified(72);unclassified(72);
CvsU	Otu00867	7.49491	2.85796	-2.53295	0.942254	-2.68818	0.00718416	0.0116016	Saprospiraceae [F] Otu00867	k__Bacteria(100);p__Bacteroidetes(100);c__Saprospirae(100);o__Saprospirales(100);f__Saprospiraceae(100);unclassified(100);unclassified(100);
CvsU	Otu00875	7.35732	2.09871	-3.42533	1.02063	-3.3561	0.00079049	0.00303804	Desulfococcus [G] Otu00875	k__Bacteria(100);p__Proteobacteria(100);c__Deltaproteobacteria(100);o__Desulfobacterales(100);f__Desulfobacteraceae(100);g__Desulfococcus(100);unclassified(100);
CvsU	Otu00876	11.3078	4.39573	2.94066	0.837117	3.51285	0.000443332	0.00203217	Candidatus_Endobugula [G] Otu00876	k__Bacteria(100);p__Proteobacteria(100);c__Gammaproteobacteria(100);o__Alteromonadales(100);f__Alteromonadaceae(100);g__Candidatus_Endobugula(100);unclassified(100);
CvsU	Otu00886	7.30022	2.78372	-2.26235	0.830601	-2.72375	0.00645444	0.0108913	Saprospiraceae [F] Otu00886	k__Bacteria(100);p__Bacteroidetes(100);c__Saprospirae(100);o__Saprospirales(100);f__Saprospiraceae(100);unclassified(100);unclassified(100);
CvsU	Otu00888	11.1599	5.35386	7.73495	1.71961	4.49808	6.85689e-06	9.73151e-05	Gammaproteobacteria [C] Otu00888	k__Bacteria(100);p__Proteobacteria(100);c__Gammaproteobacteria(100);unclassified(100);unclassified(100);unclassified(100);unclassified(100);
CvsU	Otu00890	9.21786	7.87683	-2.74486	0.858011	-3.1991	0.00137857	0.00443545	RB25 [C] Otu00890	k__Bacteria(100);p__Acidobacteria(100);c__RB25(100);unclassified(100);unclassified(100);unclassified(100);unclassified(100);
CvsU	Otu00896	6.1837	6.1837	2.572	0.941016	2.73321	0.00627195	0.0107886	E2 [O] Otu00896	k__Archaea(100);p__Euryarchaeota(100);c__Thermoplasmata(100);o__E2(100);unclassified(80);unclassified(80);unclassified(80);
CvsU	Otu00907	8.40751	3.50046	2.20243	0.751859	2.92931	0.0033971	0.00789857	LD1-PA13 [O] Otu00907	k__Bacteria(100);p__WS3(100);c__PRR-12(100);o__LD1-PA13(100);unclassified(100);unclassified(100);unclassified(100);
CvsU	Otu00916	8.11594	4.05797	-2.76951	0.996959	-2.77796	0.00547016	0.0101687	Crocinitomix [G] Otu00916	k__Bacteria(100);p__Bacteroidetes(100);c__Flavobacteriia(100);o__Flavobacteriales(100);f__Cryomorphaceae(100);g__Crocinitomix(100);unclassified(100);
CvsU	Otu00918	6.14227	2.94669	-4.07628	1.12729	-3.61601	0.000299182	0.00153804	Gammaproteobacteria [C] Otu00918	k__Bacteria(100);p__Proteobacteria(100);c__Gammaproteobacteria(100);unclassified(100);unclassified(100);unclassified(100);unclassified(100);
CvsU	Otu00942	8.04577	4.48813	2.82183	0.981041	2.87636	0.00402286	0.00860543	R76-B128 [O] Otu00942	k__Bacteria(100);p__Verrucomicrobia(100);c__Verruco-5(100);o__R76-B128(100);unclassified(100);unclassified(100);unclassified(100);
CvsU	Otu00951	7.18527	3.46579	-2.62953	1.00321	-2.62111	0.00876452	0.0132274	Helicobacteraceae [F] Otu00951	k__Bacteria(100);p__Proteobacteria(100);c__Epsilonproteobacteria(100);o__Campylobacterales(100);f__Helicobacteraceae(100);unclassified(100);unclassified(100);
CvsU	Otu00958	8.48632	3.236	1.75454	0.806785	2.17473	0.0296507	0.0358137	Bacteroidetes [P] Otu00958	k__Bacteria(100);p__Bacteroidetes(100);unclassified(100);unclassified(100);unclassified(100);unclassified(100);unclassified(100);
CvsU	Otu00969	7.88744	2.19122	2.70732	0.869463	3.11379	0.00184702	0.00528334	Rhodospirillaceae [F] Otu00969	k__Bacteria(100);p__Proteobacteria(100);c__Alphaproteobacteria(100);o__Rhodospirillales(100);f__Rhodospirillaceae(100);unclassified(100);unclassified(100);
CvsU	Otu00973	11.1205	3.08941	4.10261	0.899196	4.56253	5.05407e-06	7.45981e-05	Rhodospirillaceae [F] Otu00973	k__Bacteria(100);p__Proteobacteria(100);c__Alphaproteobacteria(100);o__Rhodospirillales(100);f__Rhodospirillaceae(100);unclassified(100);unclassified(100);
CvsU	Otu00975	7.53836	4.20508	3.27341	0.969544	3.37624	0.000734833	0.00286935	Verruco-5 [C] Otu00975	k__Bacteria(100);p__Verrucomicrobia(100);c__Verruco-5(100);unclassified(100);unclassified(100);unclassified(100);unclassified(100);
CvsU	Otu00978	9.67936	3.69093	4.59672	1.06155	4.33018	1.48987e-05	0.000177342	Bacteroidetes [P] Otu00978	k__Bacteria(100);p__Bacteroidetes(100);unclassified(67);unclassified(67);unclassified(67);unclassified(67);unclassified(67);
CvsU	Otu00985	3.52265	1.76133	4.30655	1.4544	2.96105	0.00306595	0.00734634	Desulfobulbus [G] Otu00985	k__Bacteria(100);p__Proteobacteria(100);c__Deltaproteobacteria(100);o__Desulfobacterales(100);f__Desulfobulbaceae(100);g__Desulfobulbus(100);unclassified(100);
CvsU	Otu00989	8.25705	5.65516	-2.47975	0.911812	-2.71959	0.00653637	0.0109137	WCHD3-30 [O] Otu00989	k__Archaea(100);p__Parvarchaeota(100);c__Parvarchaea(100);o__WCHD3-30(100);unclassified(100);unclassified(100);unclassified(100);
CvsU	Otu00990	7.51039	3.12694	-2.73066	0.891911	-3.06159	0.00220167	0.00592893	KSB4 [F] Otu00990	k__Bacteria(100);p__WS3(100);c__PRR-12(100);o__GN03(100);f__KSB4(100);unclassified(100);unclassified(100);
CvsU	Otu01011	6.84336	6.84336	-3.10632	1.00038	-3.10513	0.00190192	0.00536839	Gemm-4 [C] Otu01011	k__Bacteria(100);p__Gemmatimonadetes(100);c__Gemm-4(100);unclassified(100);unclassified(100);unclassified(100);unclassified(100);
CvsU	Otu01017	7.98164	7.98164	2.08503	0.762504	2.73445	0.00624847	0.0107742	BD7-3 [O] Otu01017	k__Bacteria(100);p__Proteobacteria(100);c__Alphaproteobacteria(100);o__BD7-3(100);unclassified(100);unclassified(100);unclassified(100);
CvsU	Otu01024	4.70173	1.50252	-3.07447	1.14878	-2.6763	0.00744406	0.0117891	Desulforhopalus [G] Otu01024	k__Bacteria(100);p__Proteobacteria(100);c__Deltaproteobacteria(100);o__Desulfobacterales(100);f__Desulfobulbaceae(100);g__Desulforhopalus(59);unclassified(59);
CvsU	Otu01026	9.20736	3.51095	2.20631	0.741359	2.97604	0.00292001	0.00713435	Saprospiraceae [F] Otu01026	k__Bacteria(100);p__Bacteroidetes(100);c__Saprospirae(100);o__Saprospirales(100);f__Saprospiraceae(100);unclassified(100);unclassified(100);
CvsU	Otu01030	7.13432	2.72046	3.65102	1.01954	3.58105	0.000342214	0.00169499	Bacteroidetes [P] Otu01030	k__Bacteria(100);p__Bacteroidetes(100);unclassified(100);unclassified(100);unclassified(100);unclassified(100);unclassified(100);
CvsU	Otu01047	9.22428	4.42526	1.81844	0.73125	2.48675	0.0128916	0.0174569	Marinicellaceae [F] Otu01047	k__Bacteria(100);p__Proteobacteria(100);c__Gammaproteobacteria(100);o__Marinicellales(100);f__Marinicellaceae(100);unclassified(100);unclassified(100);
CvsU	Otu01048	9.0124	2.50374	2.81198	0.813293	3.45752	0.000545167	0.00232563	Rhodospirillaceae [F] Otu01048	k__Bacteria(100);p__Proteobacteria(100);c__Alphaproteobacteria(100);o__Rhodospirillales(100);f__Rhodospirillaceae(100);unclassified(100);unclassified(100);
CvsU	Otu01055	7.25489	3.02057	-4.16834	1.12642	-3.70053	0.000215147	0.00127023	CV106 [F] Otu01055	k__Bacteria(100);p__WS3(100);c__PRR-12(100);o__Sediment-1(100);f__CV106(100);unclassified(100);unclassified(100);
CvsU	Otu01057	7.43601	3.09598	2.09442	0.895542	2.33871	0.0193503	0.0247068	Bacteria [D] Otu01057	k__Bacteria(100);unclassified(61);unclassified(61);unclassified(61);unclassified(61);unclassified(61);unclassified(61);
CvsU	Otu01063	9.87546	4.73766	2.65815	0.842098	3.15658	0.00159634	0.00480856	Gammaproteobacteria [C] Otu01063	k__Bacteria(100);p__Proteobacteria(100);c__Gammaproteobacteria(100);unclassified(86);unclassified(86);unclassified(86);unclassified(86);
CvsU	Otu01065	9.48732	5.29225	5.89163	1.31947	4.46515	8.00113e-06	0.000111412	WCHB1-41 [O] Otu01065	k__Bacteria(100);p__Verrucomicrobia(100);c__Verruco-5(100);o__WCHB1-41(100);unclassified(100);unclassified(100);unclassified(100);
CvsU	Otu01072	11.4959	3.38834	-3.40865	1.00957	-3.37633	0.000734597	0.00286935	Phaeobacter [G] Otu01072	k__Bacteria(100);p__Proteobacteria(100);c__Alphaproteobacteria(100);o__Rhodobacterales(100);f__Rhodobacteraceae(100);g__Phaeobacter(100);unclassified(100);
CvsU	Otu01082	4.41994	2.12042	-5.29125	1.75146	-3.02105	0.00251902	0.00647748	Gammaproteobacteria [C] Otu01082	k__Bacteria(100);p__Proteobacteria(100);c__Gammaproteobacteria(100);unclassified(100);unclassified(100);unclassified(100);unclassified(100);
CvsU	Otu01089	5.97918	2.98959	-3.33669	1.13635	-2.93632	0.00332135	0.00778891	GCA004 [O] Otu01089	k__Bacteria(100);p__Chloroflexi(100);c__Anaerolineae(100);o__GCA004(100);unclassified(100);unclassified(100);unclassified(100);
CvsU	Otu01091	5.94081	2.85005	3.58712	1.06745	3.36046	0.000778118	0.00302237	Gammaproteobacteria [C] Otu01091	k__Bacteria(100);p__Proteobacteria(100);c__Gammaproteobacteria(100);unclassified(100);unclassified(100);unclassified(100);unclassified(100);
CvsU	Otu01096	6.53762	6.53762	2.6395	1.03922	2.53988	0.0110891	0.0155289	Ignavibacteriaceae [F] Otu01096	k__Bacteria(100);p__Chlorobi(100);c__Ignavibacteria(100);o__Ignavibacteriales(100);f__Ignavibacteriaceae(100);unclassified(100);unclassified(100);
CvsU	Otu01107	5.26266	5.26266	-2.66229	1.01247	-2.62951	0.00855082	0.0130382	Pedosphaerales [O] Otu01107	k__Bacteria(100);p__Verrucomicrobia(100);c__Pedosphaerae(100);o__Pedosphaerales(100);unclassified(100);unclassified(100);unclassified(100);
CvsU	Otu01112	5.09825	1.94406	-3.3087	1.20651	-2.74237	0.00609979	0.0107275	Bacteroidetes [P] Otu01112	k__Bacteria(100);p__Bacteroidetes(100);unclassified(100);unclassified(100);unclassified(100);unclassified(100);unclassified(100);
CvsU	Otu01128	10.4964	2.99416	7.57935	1.70639	4.44173	8.92371e-06	0.000117602	Desulfococcus [G] Otu01128	k__Bacteria(100);p__Proteobacteria(100);c__Deltaproteobacteria(100);o__Desulfobacterales(100);f__Desulfobacteraceae(100);g__Desulfococcus(100);unclassified(100);
CvsU	Otu01129	4.60277	2.20813	-5.26929	1.74894	-3.01285	0.00258805	0.00658614	Gammaproteobacteria [C] Otu01129	k__Bacteria(100);p__Proteobacteria(100);c__Gammaproteobacteria(100);unclassified(100);unclassified(100);unclassified(100);unclassified(100);
CvsU	Otu01131	8.93805	4.28794	4.96225	1.16816	4.24793	2.15755e-05	0.000234158	Gammaproteobacteria [C] Otu01131	k__Bacteria(100);p__Proteobacteria(100);c__Gammaproteobacteria(100);unclassified(63);unclassified(63);unclassified(63);unclassified(63);
CvsU	Otu01134	7.02246	2.67781	2.91624	0.969497	3.00799	0.00262984	0.00662395	Rhodothermaceae [F] Otu01134	k__Bacteria(100);p__Bacteroidetes(100);c__Rhodothermi(100);o__Rhodothermales(100);f__Rhodothermaceae(100);unclassified(100);unclassified(100);
CvsU	Otu01136	4.19116	1.92506	-4.22127	1.63486	-2.58204	0.00982179	0.0143635	Cocleimonas [G] Otu01136	k__Bacteria(100);p__Proteobacteria(100);c__Gammaproteobacteria(100);o__Thiotrichales(100);f__Thiotrichaceae(100);g__Cocleimonas(100);unclassified(100);
CvsU	Otu01137	10.3025	4.94254	4.28078	1.16058	3.68848	0.000225598	0.00129267	Gammaproteobacteria [C] Otu01137	k__Bacteria(100);p__Proteobacteria(100);c__Gammaproteobacteria(100);unclassified(100);unclassified(100);unclassified(100);unclassified(100);
CvsU	Otu01153	8.2062	3.12919	4.05561	0.992219	4.08742	4.362e-05	0.000398349	Saprospiraceae [F] Otu01153	k__Bacteria(100);p__Bacteroidetes(100);c__Saprospirae(100);o__Saprospirales(100);f__Saprospiraceae(100);unclassified(100);unclassified(100);
CvsU	Otu01154	7.82415	3.05176	3.66869	0.995026	3.68703	0.000226886	0.00129267	Piscirickettsiaceae [F] Otu01154	k__Bacteria(100);p__Proteobacteria(100);c__Gammaproteobacteria(100);o__Thiotrichales(100);f__Piscirickettsiaceae(100);unclassified(100);unclassified(100);
CvsU	Otu01156	5.0193	4.28909	-3.25141	1.18991	-2.73248	0.00628602	0.0107886	RB25 [C] Otu01156	k__Bacteria(100);p__Acidobacteria(100);c__RB25(100);unclassified(100);unclassified(100);unclassified(100);unclassified(100);
CvsU	Otu01157	6.28082	2.2585	-3.29765	1.10918	-2.97306	0.00294848	0.00713435	Rhodobacteraceae [F] Otu01157	k__Bacteria(100);p__Proteobacteria(100);c__Alphaproteobacteria(100);o__Rhodobacterales(100);f__Rhodobacteraceae(100);unclassified(100);unclassified(100);
CvsU	Otu01159	9.05178	3.01726	3.95856	1.80155	2.19731	0.0279983	0.034097	TG3-2 [O] Otu01159	k__Bacteria(100);p__Fibrobacteres(100);c__TG3(100);o__TG3-2(100);unclassified(100);unclassified(100);unclassified(100);
CvsU	Otu01169	7.16184	3.43582	4.45269	1.10881	4.01573	5.92609e-05	0.000496983	Gammaproteobacteria [C] Otu01169	k__Bacteria(100);p__Proteobacteria(100);c__Gammaproteobacteria(100);unclassified(85);unclassified(85);unclassified(85);unclassified(85);
CvsU	Otu01181	6.99832	2.97163	2.2413	0.804766	2.78504	0.00535215	0.0100156	Myxococcales [O] Otu01181	k__Bacteria(100);p__Proteobacteria(100);c__Deltaproteobacteria(100);o__Myxococcales(65);unclassified(65);unclassified(65);unclassified(65);
CvsU	Otu01183	6.44508	3.59522	4.1708	1.34152	3.109	0.0018772	0.00533701	Verruco-5 [C] Otu01183	k__Bacteria(100);p__Verrucomicrobia(100);c__Verruco-5(100);unclassified(72);unclassified(72);unclassified(72);unclassified(72);
CvsU	Otu01184	4.17665	1.59264	-3.07488	1.17539	-2.61604	0.00889553	0.0133705	Saprospiraceae [F] Otu01184	k__Bacteria(100);p__Bacteroidetes(100);c__Saprospirae(100);o__Saprospirales(100);f__Saprospiraceae(100);unclassified(100);unclassified(100);
CvsU	Otu01187	5.78778	2.89389	3.58566	1.05723	3.39156	0.00069495	0.00278637	envOPS12 [O] Otu01187	k__Bacteria(100);p__Chloroflexi(100);c__Anaerolineae(100);o__envOPS12(100);unclassified(100);unclassified(100);unclassified(100);
CvsU	Otu01208	8.67593	3.3083	3.02604	0.847492	3.57059	0.000356184	0.00173647	Rhodothermaceae [F] Otu01208	k__Bacteria(100);p__Bacteroidetes(100);c__Rhodothermi(100);o__Rhodothermales(100);f__Rhodothermaceae(100);unclassified(100);unclassified(100);
CvsU	Otu01211	4.13956	1.86149	-3.55646	1.36324	-2.60882	0.00908542	0.0135455	Deltaproteobacteria [C] Otu01211	k__Bacteria(100);p__Proteobacteria(100);c__Deltaproteobacteria(100);unclassified(100);unclassified(100);unclassified(100);unclassified(100);
CvsU	Otu01216	8.76852	3.15304	3.6828	0.973895	3.78152	0.000155876	0.00100909	Rhodovulum [G] Otu01216	k__Bacteria(100);p__Proteobacteria(100);c__Alphaproteobacteria(100);o__Rhodobacterales(100);f__Rhodobacteraceae(100);g__Rhodovulum(63);unclassified(63);
CvsU	Otu01221	7.74367	2.15128	2.7257	0.876846	3.10852	0.00188025	0.00533701	Rhodospirillaceae [F] Otu01221	k__Bacteria(100);p__Proteobacteria(100);c__Alphaproteobacteria(100);o__Rhodospirillales(100);f__Rhodospirillaceae(100);unclassified(100);unclassified(100);
CvsU	Otu01235	3.15105	1.743	-5.8759	1.92005	-3.06028	0.00221129	0.00592893	SJA-88 [G] Otu01235	k__Bacteria(100);p__Spirochaetes(100);c__Leptospirae(100);o__Leptospirales(100);f__Sediment-4(100);g__SJA-88(100);unclassified(100);
CvsU	Otu01236	7.18563	6.14026	3.78391	0.980547	3.85898	0.000113861	0.000800283	Sva0725 [O] Otu01236	k__Bacteria(100);p__Acidobacteria(100);c__Sva0725(100);o__Sva0725(100);unclassified(100);unclassified(100);unclassified(100);
CvsU	Otu01239	7.24966	3.62483	-1.86385	0.772491	-2.41277	0.0158316	0.0207304	Acidimicrobiales [O] Otu01239	k__Bacteria(100);p__Actinobacteria(100);c__Acidimicrobiia(100);o__Acidimicrobiales(100);unclassified(100);unclassified(100);unclassified(100);
CvsU	Otu01248	5.68299	2.55554	3.17486	1.11883	2.83764	0.00454478	0.00902447	Deltaproteobacteria [C] Otu01248	k__Bacteria(100);p__Proteobacteria(100);c__Deltaproteobacteria(100);unclassified(100);unclassified(100);unclassified(100);unclassified(100);
CvsU	Otu01259	7.91114	2.1978	2.05366	0.779238	2.63548	0.00840191	0.0129092	Rhodospirillaceae [F] Otu01259	k__Bacteria(100);p__Proteobacteria(100);c__Alphaproteobacteria(100);o__Rhodospirillales(100);f__Rhodospirillaceae(100);unclassified(100);unclassified(100);
CvsU	Otu01260	7.17713	4.91554	3.14102	1.15407	2.7217	0.00649479	0.0108913	YLA114 [O] Otu01260	k__Archaea(100);p__Parvarchaeota(100);c__Parvarchaea(100);o__YLA114(100);unclassified(100);unclassified(100);unclassified(100);
CvsU	Otu01262	5.16221	2.87961	-4.20616	1.30914	-3.21293	0.00131391	0.00432885	LD1-PA34 [F] Otu01262	k__Bacteria(100);p__Verrucomicrobia(100);c__Verruco-5(100);o__LD1-PB3(100);f__LD1-PA34(58);unclassified(58);unclassified(58);
CvsU	Otu01264	3.61746	1.37941	-4.86326	1.82303	-2.66768	0.00763778	0.0120442	Bacteroidetes [P] Otu01264	k__Bacteria(100);p__Bacteroidetes(100);unclassified(58);unclassified(58);unclassified(58);unclassified(58);unclassified(58);
CvsU	Otu01275	5.56247	2.66854	-3.01436	1.04922	-2.87294	0.00406674	0.00864914	Gammaproteobacteria [C] Otu01275	k__Bacteria(100);p__Proteobacteria(100);c__Gammaproteobacteria(100);unclassified(100);unclassified(100);unclassified(100);unclassified(100);
CvsU	Otu01279	7.82066	2.98217	2.58255	0.943444	2.73737	0.00619324	0.0107275	Saprospiraceae [F] Otu01279	k__Bacteria(100);p__Bacteroidetes(100);c__Saprospirae(100);o__Saprospirales(100);f__Saprospiraceae(100);unclassified(100);unclassified(100);
CvsU	Otu01284	5.34588	5.34588	-3.14288	1.16991	-2.68643	0.00722203	0.0116238	Pirellulaceae [F] Otu01284	k__Bacteria(100);p__Planctomycetes(100);c__Planctomycetia(100);o__Pirellulales(100);f__Pirellulaceae(100);unclassified(100);unclassified(100);
CvsU	Otu01289	6.90884	3.31445	-3.29551	1.00245	-3.28745	0.00101098	0.00359649	Marinicellaceae [F] Otu01289	k__Bacteria(100);p__Proteobacteria(100);c__Gammaproteobacteria(100);o__Marinicellales(100);f__Marinicellaceae(100);unclassified(100);unclassified(100);
CvsU	Otu01298	8.48955	3.53462	7.70486	1.86518	4.13088	3.61372e-05	0.000346354	Bacteria [D] Otu01298	k__Bacteria(100);unclassified(100);unclassified(100);unclassified(100);unclassified(100);unclassified(100);unclassified(100);
CvsU	Otu01300	5.84426	1.94809	-4.79026	1.43333	-3.34205	0.000831614	0.00311539	Ucp1540 [O] Otu01300	k__Bacteria(100);p__Fibrobacteres(100);c__Fibrobacteria(100);o__Ucp1540(100);unclassified(100);unclassified(100);unclassified(100);
CvsU	Otu01304	6.38176	4.3708	2.60411	1.06996	2.43384	0.0149397	0.0197236	WCHD3-30 [O] Otu01304	k__Archaea(100);p__Parvarchaeota(100);c__Parvarchaea(100);o__WCHD3-30(100);unclassified(100);unclassified(100);unclassified(100);
CvsU	Otu01308	8.02436	3.84961	4.0465	1.27853	3.16495	0.00155108	0.00474978	Gammaproteobacteria [C] Otu01308	k__Bacteria(100);p__Proteobacteria(100);c__Gammaproteobacteria(100);unclassified(100);unclassified(100);unclassified(100);unclassified(100);
CvsU	Otu01311	5.66549	2.83274	2.60795	0.942175	2.76801	0.00563992	0.0103282	GCA004 [O] Otu01311	k__Bacteria(100);p__Chloroflexi(100);c__Anaerolineae(100);o__GCA004(100);unclassified(100);unclassified(100);unclassified(100);
CvsU	Otu01312	4.63017	4.63017	4.00833	1.37019	2.92539	0.00344029	0.00789857	Ucn15732 [O] Otu01312	k__Bacteria(100);p__Caldithrix(100);c__KSB1(100);o__Ucn15732(100);unclassified(100);unclassified(100);unclassified(100);
CvsU	Otu01315	5.38251	2.58221	-4.3643	1.31435	-3.32049	0.00089859	0.0032993	Thiohalorhabdales [O] Otu01315	k__Bacteria(100);p__Proteobacteria(100);c__Gammaproteobacteria(100);o__Thiohalorhabdales(100);unclassified(100);unclassified(100);unclassified(100);
CvsU	Otu01320	8.26818	4.34595	5.88575	1.33507	4.40857	1.04055e-05	0.000132829	Novosphingobium [G] Otu01320	k__Bacteria(100);p__Proteobacteria(100);c__Alphaproteobacteria(100);o__Sphingomonadales(100);f__Sphingomonadaceae(100);g__Novosphingobium(100);unclassified(100);
CvsU	Otu01357	6.55028	2.49775	7.10792	1.80511	3.93767	8.22752e-05	0.000639149	Saprospiraceae [F] Otu01357	k__Bacteria(100);p__Bacteroidetes(100);c__Saprospirae(100);o__Saprospirales(100);f__Saprospiraceae(100);unclassified(100);unclassified(100);
CvsU	Otu01367	7.21973	2.816	4.16837	1.07031	3.89456	9.83778e-05	0.000733362	Piscirickettsiaceae [F] Otu01367	k__Bacteria(100);p__Proteobacteria(100);c__Gammaproteobacteria(100);o__Thiotrichales(100);f__Piscirickettsiaceae(100);unclassified(100);unclassified(100);
CvsU	Otu01372	6.16321	4.22112	2.54952	1.14057	2.23531	0.0253972	0.0312385	YLA114 [O] Otu01372	k__Archaea(100);p__Parvarchaeota(100);c__Parvarchaea(100);o__YLA114(100);unclassified(100);unclassified(100);unclassified(100);
CvsU	Otu01389	7.20757	4.93639	7.46391	1.88952	3.95017	7.80961e-05	0.00061973	WCHD3-30 [O] Otu01389	k__Archaea(100);p__Parvarchaeota(100);c__Parvarchaea(100);o__WCHD3-30(100);unclassified(100);unclassified(100);unclassified(100);
CvsU	Otu01393	3.82712	0.546732	-4.19823	1.40857	-2.98049	0.00287789	0.00710329	Ferrimonas [G] Otu01393	k__Bacteria(100);p__Proteobacteria(100);c__Gammaproteobacteria(100);o__Alteromonadales(100);f__Ferrimonadaceae(100);g__Ferrimonas(100);unclassified(100);
CvsU	Otu01395	5.40754	2.43168	-5.38796	1.70575	-3.15871	0.00158467	0.00480246	Deltaproteobacteria [C] Otu01395	k__Bacteria(100);p__Proteobacteria(100);c__Deltaproteobacteria(100);unclassified(100);unclassified(100);unclassified(100);unclassified(100);
CvsU	Otu01402	5.62645	2.69923	-6.15272	1.85184	-3.32249	0.000892192	0.00329219	Thiohalorhabdales [O] Otu01402	k__Bacteria(100);p__Proteobacteria(100);c__Gammaproteobacteria(100);o__Thiohalorhabdales(100);unclassified(100);unclassified(100);unclassified(100);
CvsU	Otu01406	4.48646	1.24639	3.14363	1.17255	2.68102	0.00733986	0.0116995	Rhodospirillaceae [F] Otu01406	k__Bacteria(100);p__Proteobacteria(100);c__Alphaproteobacteria(100);o__Rhodospirillales(86);f__Rhodospirillaceae(86);unclassified(72);unclassified(72);
CvsU	Otu01409	7.90282	2.84175	7.61666	1.8711	4.07068	4.68765e-05	0.000421889	Rhodobacteraceae [F] Otu01409	k__Bacteria(100);p__Proteobacteria(100);c__Alphaproteobacteria(100);o__Rhodobacterales(100);f__Rhodobacteraceae(100);unclassified(100);unclassified(100);
CvsU	Otu01411	5.77516	2.07667	-2.83456	0.988003	-2.86898	0.00411797	0.00869367	Amaricoccus [G] Otu01411	k__Bacteria(100);p__Proteobacteria(100);c__Alphaproteobacteria(100);o__Rhodobacterales(100);f__Rhodobacteraceae(100);g__Amaricoccus(100);unclassified(100);
CvsU	Otu01422	5.64642	3.86717	4.34494	1.34284	3.23564	0.00121372	0.0041489	YLA114 [O] Otu01422	k__Archaea(100);p__Parvarchaeota(100);c__Parvarchaea(100);o__YLA114(100);unclassified(100);unclassified(100);unclassified(100);
CvsU	Otu01444	6.42708	3.08333	1.95434	0.85303	2.29106	0.02196	0.0274221	Gammaproteobacteria [C] Otu01444	k__Bacteria(100);p__Proteobacteria(100);c__Gammaproteobacteria(100);unclassified(100);unclassified(100);unclassified(100);unclassified(100);
CvsU	Otu01446	7.88709	3.94354	7.60173	1.87473	4.05485	5.01661e-05	0.000440745	GCA004 [O] Otu01446	k__Bacteria(100);p__Chloroflexi(100);c__Anaerolineae(100);o__GCA004(100);unclassified(100);unclassified(100);unclassified(100);
CvsU	Otu01449	2.59599	1.77797	-4.47123	1.84462	-2.42393	0.0153535	0.0201617	YLA114 [O] Otu01449	k__Archaea(100);p__Parvarchaeota(100);c__Parvarchaea(100);o__YLA114(100);unclassified(100);unclassified(100);unclassified(100);
CvsU	Otu01467	5.67403	2.55152	6.17739	1.75207	3.52577	0.000422257	0.00195991	Deltaproteobacteria [C] Otu01467	k__Bacteria(100);p__Proteobacteria(100);c__Deltaproteobacteria(100);unclassified(100);unclassified(100);unclassified(100);unclassified(100);
CvsU	Otu01470	3.95798	1.44344	-3.87304	1.35645	-2.85527	0.00429998	0.00881507	Proteobacteria [P] Otu01470	k__Bacteria(100);p__Proteobacteria(100);unclassified(63);unclassified(63);unclassified(63);unclassified(63);unclassified(63);
CvsU	Otu01475	2.99611	1.43735	-4.64884	1.81508	-2.56124	0.01043	0.0149173	Gammaproteobacteria [C] Otu01475	k__Bacteria(100);p__Proteobacteria(100);c__Gammaproteobacteria(100);unclassified(100);unclassified(100);unclassified(100);unclassified(100);
CvsU	Otu01511	6.93681	2.64514	-4.75958	1.31724	-3.61331	0.000302315	0.00153868	Saprospiraceae [F] Otu01511	k__Bacteria(100);p__Bacteroidetes(100);c__Saprospirae(100);o__Saprospirales(100);f__Saprospiraceae(100);unclassified(100);unclassified(100);
CvsU	Otu01513	7.2938	3.03677	6.9555	1.71915	4.0459	5.21224e-05	0.000452545	GN15 [C] Otu01513	k__Bacteria(100);p__GN04(100);c__GN15(100);unclassified(100);unclassified(100);unclassified(100);unclassified(100);
CvsU	Otu01517	6.53007	1.81412	3.38692	1.0096	3.3547	0.000794502	0.00303804	Rhodospirillaceae [F] Otu01517	k__Bacteria(100);p__Proteobacteria(100);c__Alphaproteobacteria(100);o__Rhodospirillales(72);f__Rhodospirillaceae(72);unclassified(72);unclassified(72);
CvsU	Otu01518	5.7728	2.4035	2.49986	0.93092	2.68536	0.00724516	0.0116238	wb1_H11 [O] Otu01518	k__Bacteria(100);p__WS3(100);c__PRR-12(100);o__wb1_H11(100);unclassified(100);unclassified(100);unclassified(100);
CvsU	Otu01519	3.98891	3.1943	-4.04257	1.36622	-2.95894	0.00308695	0.00735493	OPB41 [C] Otu01519	k__Bacteria(100);p__Actinobacteria(100);c__OPB41(100);unclassified(100);unclassified(100);unclassified(100);unclassified(100);
CvsU	Otu01529	4.91082	2.45541	4.16537	1.22943	3.38805	0.00070391	0.00279293	Bacteriovoracaceae [F] Otu01529	k__Bacteria(100);p__Proteobacteria(100);c__Deltaproteobacteria(100);o__Bdellovibrionales(100);f__Bacteriovoracaceae(100);unclassified(100);unclassified(100);
CvsU	Otu01533	5.86571	4.01736	3.9529	1.12847	3.50288	0.000460264	0.00207119	WCHD3-30 [O] Otu01533	k__Archaea(100);p__Parvarchaeota(100);c__Parvarchaea(100);o__WCHD3-30(100);unclassified(100);unclassified(100);unclassified(100);
CvsU	Otu01542	5.43095	2.71548	6.77314	1.85072	3.65974	0.000252472	0.00137003	Bacteriovoracaceae [F] Otu01542	k__Bacteria(100);p__Proteobacteria(100);c__Deltaproteobacteria(100);o__Bdellovibrionales(100);f__Bacteriovoracaceae(100);unclassified(100);unclassified(100);
CvsU	Otu01546	3.84914	1.09798	-3.6911	1.3627	-2.70866	0.00675551	0.0111899	Desulfococcus [G] Otu01546	k__Bacteria(100);p__Proteobacteria(100);c__Deltaproteobacteria(100);o__Desulfobacterales(100);f__Desulfobacteraceae(100);g__Desulfococcus(100);unclassified(100);
CvsU	Otu01555	7.30238	2.62584	5.43242	1.30917	4.14952	3.3318e-05	0.000333436	Rhodobacteraceae [F] Otu01555	k__Bacteria(100);p__Proteobacteria(100);c__Alphaproteobacteria(100);o__Rhodobacterales(100);f__Rhodobacteraceae(100);unclassified(100);unclassified(100);
CvsU	Otu01569	6.89201	4.72026	7.08032	1.76063	4.02147	5.7836e-05	0.000490609	WCHD3-30 [O] Otu01569	k__Archaea(100);p__Parvarchaeota(100);c__Parvarchaea(100);o__WCHD3-30(100);unclassified(100);unclassified(100);unclassified(100);
CvsU	Otu01581	4.66007	2.40543	-5.52239	1.73738	-3.17858	0.00147998	0.00460856	Spirochaetaceae [F] Otu01581	k__Bacteria(100);p__Spirochaetes(100);c__Spirochaetes(100);o__Spirochaetales(100);f__Spirochaetaceae(100);unclassified(100);unclassified(100);
CvsU	Otu01586	4.52049	2.26024	-2.96968	1.11441	-2.66481	0.00770317	0.0121214	Erythrobacter [G] Otu01586	k__Bacteria(100);p__Proteobacteria(100);c__Alphaproteobacteria(100);o__Sphingomonadales(100);f__Erythrobacteraceae(100);g__Erythrobacter(75);unclassified(75);
CvsU	Otu01592	6.04667	2.02362	2.35886	1.06924	2.20611	0.0273762	0.0333945	Pla4 [C] Otu01592	k__Bacteria(100);p__Planctomycetes(100);c__Pla4(100);unclassified(100);unclassified(100);unclassified(100);unclassified(100);
CvsU	Otu01599	5.90942	2.25338	5.30471	1.36831	3.87683	0.000105826	0.000755149	Flammeovirgaceae [F] Otu01599	k__Bacteria(100);p__Bacteroidetes(100);c__Cytophagia(100);o__Cytophagales(100);f__Flammeovirgaceae(100);unclassified(100);unclassified(100);
CvsU	Otu01606	6.81476	3.06448	7.41497	1.889	3.92533	8.66093e-05	0.000665809	MBNT15 [O] Otu01606	k__Bacteria(100);p__Proteobacteria(100);c__Deltaproteobacteria(100);o__MBNT15(100);unclassified(100);unclassified(100);unclassified(100);
CvsU	Otu01631	5.43305	2.11912	4.45394	1.21263	3.67295	0.000239762	0.0013107	Piscirickettsiaceae [F] Otu01631	k__Bacteria(100);p__Proteobacteria(100);c__Gammaproteobacteria(100);o__Thiotrichales(58);f__Piscirickettsiaceae(58);unclassified(58);unclassified(58);
CvsU	Otu01632	3.87404	1.01794	-5.26314	1.84134	-2.85831	0.00425903	0.00877978	Verrucomicrobiaceae [F] Otu01632	k__Bacteria(100);p__Verrucomicrobia(100);c__Verrucomicrobiae(100);o__Verrucomicrobiales(100);f__Verrucomicrobiaceae(100);unclassified(75);unclassified(75);
CvsU	Otu01655	4.51767	0.938314	-4.45549	1.45235	-3.06779	0.00215648	0.00585104	Fusobacteriales [O] Otu01655	k__Bacteria(100);p__Fusobacteria(100);c__Fusobacteriia(100);o__Fusobacteriales(100);unclassified(100);unclassified(100);unclassified(100);
CvsU	Otu01665	5.15782	4.13035	-3.30621	1.07341	-3.08009	0.00206938	0.00574137	Actinobacteria [P] Otu01665	k__Bacteria(100);p__Actinobacteria(100);unclassified(100);unclassified(100);unclassified(100);unclassified(100);unclassified(100);
CvsU	Otu01667	5.89161	2.82644	2.65578	0.947779	2.80211	0.005077	0.00974708	Gammaproteobacteria [C] Otu01667	k__Bacteria(100);p__Proteobacteria(100);c__Gammaproteobacteria(100);unclassified(100);unclassified(100);unclassified(100);unclassified(100);
CvsU	Otu01671	3.70421	1.77706	-6.31973	2.00913	-3.14551	0.00165795	0.00493373	Gammaproteobacteria [C] Otu01671	k__Bacteria(100);p__Proteobacteria(100);c__Gammaproteobacteria(100);unclassified(100);unclassified(100);unclassified(100);unclassified(100);
CvsU	Otu01685	3.81364	1.81068	4.85564	1.75136	2.7725	0.00556274	0.0103033	Chloroflexi [P] Otu01685	k__Bacteria(100);p__Chloroflexi(100);unclassified(100);unclassified(100);unclassified(100);unclassified(100);unclassified(100);
CvsU	Otu01687	4.78399	2.03139	2.55035	1.1187	2.27974	0.0226234	0.0281552	Myxococcales [O] Otu01687	k__Bacteria(100);p__Proteobacteria(100);c__Deltaproteobacteria(100);o__Myxococcales(100);unclassified(100);unclassified(100);unclassified(100);
CvsU	Otu01691	4.84201	2.42101	-5.57072	1.79439	-3.10452	0.00190585	0.00536839	Muricauda [G] Otu01691	k__Bacteria(100);p__Bacteroidetes(100);c__Flavobacteriia(100);o__Flavobacteriales(100);f__Flavobacteriaceae(100);g__Muricauda(100);unclassified(100);
CvsU	Otu01692	4.98513	2.49256	3.34959	1.21261	2.7623	0.00573952	0.0103718	DRC31 [O] Otu01692	k__Bacteria(100);p__Chloroflexi(100);c__Anaerolineae(100);o__DRC31(100);unclassified(100);unclassified(100);unclassified(100);
CvsU	Otu01695	6.19759	5.29595	7.28525	1.90086	3.8326	0.000126794	0.000874525	Sva0725 [O] Otu01695	k__Bacteria(100);p__Acidobacteria(100);c__Sva0725(100);o__Sva0725(100);unclassified(100);unclassified(100);unclassified(100);
CvsU	Otu01696	3.41923	1.30382	-4.95764	1.79506	-2.76183	0.00574788	0.0103718	Saprospiraceae [F] Otu01696	k__Bacteria(100);p__Bacteroidetes(100);c__Saprospirae(100);o__Saprospirales(100);f__Saprospiraceae(100);unclassified(100);unclassified(100);
CvsU	Otu01699	3.65783	2.50521	3.40164	1.24787	2.72594	0.0064118	0.0108913	WCHD3-30 [O] Otu01699	k__Archaea(100);p__Parvarchaeota(100);c__Parvarchaea(100);o__WCHD3-30(100);unclassified(100);unclassified(100);unclassified(100);
CvsU	Otu01705	5.93956	1.65008	5.39897	1.37931	3.91425	9.06848e-05	0.000682912	Rhodospirillaceae [F] Otu01705	k__Bacteria(100);p__Proteobacteria(100);c__Alphaproteobacteria(100);o__Rhodospirillales(100);f__Rhodospirillaceae(100);unclassified(100);unclassified(100);
CvsU	Otu01711	2.75856	1.88931	5.25256	1.84489	2.84709	0.00441214	0.00897363	YLA114 [O] Otu01711	k__Archaea(100);p__Parvarchaeota(100);c__Parvarchaea(100);o__YLA114(100);unclassified(100);unclassified(100);unclassified(100);
CvsU	Otu01717	6.76433	2.87228	4.56275	1.13871	4.00693	6.15134e-05	0.000510077	Cystobacterineae [F] Otu01717	k__Bacteria(100);p__Proteobacteria(100);c__Deltaproteobacteria(100);o__Myxococcales(100);f__Cystobacterineae(100);unclassified(100);unclassified(100);
CvsU	Otu01724	4.72219	1.96608	-2.42458	1.1554	-2.09848	0.0358627	0.042551	Sediment-1 [O] Otu01724	k__Bacteria(100);p__WS3(100);c__PRR-12(100);o__Sediment-1(100);unclassified(100);unclassified(100);unclassified(100);
CvsU	Otu01725	2.91466	2.91466	-5.01373	1.81427	-2.76349	0.00571865	0.0103718	Pirellulaceae [F] Otu01725	k__Bacteria(100);p__Planctomycetes(100);c__Planctomycetia(100);o__Pirellulales(100);f__Pirellulaceae(100);unclassified(100);unclassified(100);
CvsU	Otu01732	4.78903	4.09231	-3.14235	1.17093	-2.68364	0.00728253	0.0116584	RB25 [C] Otu01732	k__Bacteria(100);p__Acidobacteria(100);c__RB25(100);unclassified(100);unclassified(100);unclassified(100);unclassified(100);
CvsU	Otu01740	3.88916	3.32336	-5.33309	1.7612	-3.0281	0.00246098	0.00641305	RB25 [C] Otu01740	k__Bacteria(100);p__Acidobacteria(100);c__RB25(100);unclassified(100);unclassified(100);unclassified(100);unclassified(100);
CvsU	Otu01747	4.0438	1.35333	4.37884	1.38066	3.17155	0.00151626	0.00468202	Planctomycetes [P] Otu01747	k__Bacteria(100);p__Planctomycetes(72);unclassified(72);unclassified(72);unclassified(72);unclassified(72);unclassified(72);
CvsU	Otu01754	3.23821	1.6191	-5.63141	1.8323	-3.07341	0.0021163	0.00579484	Spirochaeta [G] Otu01754	k__Bacteria(100);p__Spirochaetes(100);c__Spirochaetes(100);o__Spirochaetales(100);f__Spirochaetaceae(100);g__Spirochaeta(100);unclassified(100);
CvsU	Otu01766	7.20695	2.00217	3.72655	0.98941	3.76644	0.000165593	0.00104451	Rhodospirillaceae [F] Otu01766	k__Bacteria(100);p__Proteobacteria(100);c__Alphaproteobacteria(100);o__Rhodospirillales(100);f__Rhodospirillaceae(100);unclassified(100);unclassified(100);
CvsU	Otu01774	5.51586	1.53237	3.14555	1.00275	3.13692	0.00170731	0.00499998	Rhodospirillaceae [F] Otu01774	k__Bacteria(100);p__Proteobacteria(100);c__Alphaproteobacteria(100);o__Rhodospirillales(100);f__Rhodospirillaceae(100);unclassified(100);unclassified(100);
CvsU	Otu01779	4.63232	2.08307	2.20557	1.00907	2.18573	0.0288352	0.0350007	Desulfarculaceae [F] Otu01779	k__Bacteria(100);p__Proteobacteria(100);c__Deltaproteobacteria(100);o__Desulfarculales(100);f__Desulfarculaceae(100);unclassified(100);unclassified(100);
CvsU	Otu01784	3.1833	1.52716	-5.00849	1.81113	-2.7654	0.00568529	0.0103718	Gammaproteobacteria [C] Otu01784	k__Bacteria(100);p__Proteobacteria(100);c__Gammaproteobacteria(100);unclassified(75);unclassified(75);unclassified(75);unclassified(75);
CvsU	Otu01786	3.5073	1.57717	2.6662	1.245	2.14152	0.0322322	0.0388048	Spirobacillales [O] Otu01786	k__Bacteria(100);p__Proteobacteria(100);c__Deltaproteobacteria(100);o__Spirobacillales(100);unclassified(100);unclassified(100);unclassified(100);
CvsU	Otu01797	5.58018	2.54901	2.22463	1.06401	2.09079	0.0365466	0.0430991	Ellin329 [O] Otu01797	k__Bacteria(100);p__Proteobacteria(100);c__Alphaproteobacteria(100);o__Ellin329(100);unclassified(100);unclassified(100);unclassified(100);
CvsU	Otu01799	5.68564	5.68564	5.35323	1.39631	3.83384	0.000126158	0.000874525	Pirellulaceae [F] Otu01799	k__Bacteria(100);p__Planctomycetes(100);c__Planctomycetia(100);o__Pirellulales(100);f__Pirellulaceae(100);unclassified(100);unclassified(100);
CvsU	Otu01809	4.53278	1.85441	-4.49057	1.53835	-2.91907	0.00351072	0.00793001	Treponema [G] Otu01809	k__Bacteria(100);p__Spirochaetes(100);c__Spirochaetes(100);o__Spirochaetales(100);f__Spirochaetaceae(100);g__Treponema(100);unclassified(100);
CvsU	Otu01812	5.28394	1.28548	3.87141	1.11509	3.47184	0.000516908	0.0022707	Reinekea [G] Otu01812	k__Bacteria(100);p__Proteobacteria(100);c__Gammaproteobacteria(100);o__Oceanospirillales(100);f__Saccharospirillaceae(100);g__Reinekea(100);unclassified(100);
CvsU	Otu01841	3.39506	2.9312	-4.85271	1.7988	-2.69775	0.00698103	0.0113859	SJA-28 [C] Otu01841	k__Bacteria(100);p__Chlorobi(100);c__SJA-28(100);unclassified(100);unclassified(100);unclassified(100);unclassified(100);
CvsU	Otu01851	5.94388	4.0709	7.18758	1.91717	3.74905	0.000177507	0.00109167	WCHD3-30 [O] Otu01851	k__Archaea(100);p__Parvarchaeota(100);c__Parvarchaea(100);o__WCHD3-30(100);unclassified(100);unclassified(100);unclassified(100);
CvsU	Otu01856	2.81767	2.40775	-4.61681	1.80993	-2.55082	0.0107468	0.0152816	BPC015 [O] Otu01856	k__Bacteria(100);p__Acidobacteria(100);c__Acidobacteria-6(100);o__BPC015(100);unclassified(100);unclassified(100);unclassified(100);
CvsU	Otu01863	3.53735	1.97322	-3.91065	1.39515	-2.80303	0.00506254	0.00974708	Verruco-5 [C] Otu01863	k__Bacteria(100);p__Verrucomicrobia(100);c__Verruco-5(100);unclassified(100);unclassified(100);unclassified(100);unclassified(100);
CvsU	Otu01866	5.07608	3.47656	4.33221	1.25108	3.46277	0.00053465	0.00232331	WCHD3-30 [O] Otu01866	k__Archaea(100);p__Parvarchaeota(100);c__Parvarchaea(100);o__WCHD3-30(100);unclassified(100);unclassified(100);unclassified(100);
CvsU	Otu01887	6.01443	2.2177	4.06932	1.08304	3.75733	0.000171736	0.00107126	Rhodobacterales [O] Otu01887	k__Bacteria(100);p__Proteobacteria(100);c__Alphaproteobacteria(100);o__Rhodobacterales(75);unclassified(100);unclassified(100);unclassified(100);
CvsU	Otu01899	4.00637	1.52771	3.81377	1.23998	3.07568	0.00210022	0.00578344	Saprospiraceae [F] Otu01899	k__Bacteria(100);p__Bacteroidetes(100);c__Saprospirae(100);o__Saprospirales(100);f__Saprospiraceae(100);unclassified(100);unclassified(100);
CvsU	Otu01920	2.90579	1.23386	-4.85865	1.80931	-2.68536	0.0072451	0.0116238	Myxococcales [O] Otu01920	k__Bacteria(100);p__Proteobacteria(100);c__Deltaproteobacteria(100);o__Myxococcales(100);unclassified(67);unclassified(67);unclassified(67);
CvsU	Otu01924	3.03858	0.97103	-3.7771	1.48367	-2.54579	0.0109031	0.0154373	Desulfobulbaceae [F] Otu01924	k__Bacteria(100);p__Proteobacteria(100);c__Deltaproteobacteria(100);o__Desulfobacterales(100);f__Desulfobulbaceae(100);unclassified(100);unclassified(100);
CvsU	Otu01951	5.15679	5.15679	4.31002	1.1997	3.59259	0.000327413	0.001655	Gemm-4 [C] Otu01951	k__Bacteria(100);p__Gemmatimonadetes(100);c__Gemm-4(100);unclassified(100);unclassified(100);unclassified(100);unclassified(100);
CvsU	Otu01955	3.50818	1.62635	-6.35403	1.98746	-3.19707	0.00138833	0.00443545	Spirochaetes [C] Otu01955	k__Bacteria(100);p__Spirochaetes(100);c__Spirochaetes(100);unclassified(100);unclassified(100);unclassified(100);unclassified(100);
CvsU	Otu01971	4.99187	2.49594	6.99993	1.92551	3.63537	0.000277586	0.0014738	koll13 [F] Otu01971	k__Bacteria(100);p__Actinobacteria(100);c__Acidimicrobiia(100);o__Acidimicrobiales(100);f__koll13(100);unclassified(100);unclassified(100);
CvsU	Otu01978	3.01755	1.08507	-3.7146	1.45985	-2.5445	0.0109433	0.0154373	Roseivivax [G] Otu01978	k__Bacteria(100);p__Proteobacteria(100);c__Alphaproteobacteria(100);o__Rhodobacterales(100);f__Rhodobacteraceae(100);g__Roseivivax(100);unclassified(100);
CvsU	Otu01992	3.19484	1.59742	3.89303	1.47061	2.64722	0.00811571	0.0125301	GCA004 [O] Otu01992	k__Bacteria(100);p__Chloroflexi(100);c__Anaerolineae(100);o__GCA004(100);unclassified(100);unclassified(100);unclassified(100);
CvsU	Otu02007	5.09921	3.49239	4.24154	1.30288	3.25552	0.00113187	0.00394017	YLA114 [O] Otu02007	k__Archaea(100);p__Parvarchaeota(100);c__Parvarchaea(100);o__YLA114(100);unclassified(100);unclassified(100);unclassified(100);
CvsU	Otu02016	5.92264	2.96132	6.83784	1.78713	3.82615	0.000130164	0.000881294	Desulfobulbus [G] Otu02016	k__Bacteria(100);p__Proteobacteria(100);c__Deltaproteobacteria(100);o__Desulfobacterales(100);f__Desulfobulbaceae(100);g__Desulfobulbus(100);unclassified(100);
CvsU	Otu02018	4.43232	1.84539	4.8118	1.40045	3.43589	0.000590601	0.0024765	LD1-PA13 [O] Otu02018	k__Bacteria(100);p__WS3(100);c__PRR-12(100);o__LD1-PA13(100);unclassified(100);unclassified(100);unclassified(100);
CvsU	Otu02025	3.81039	1.37016	-4.06618	1.43731	-2.82901	0.00466922	0.00918902	Rhodobacteraceae [F] Otu02025	k__Bacteria(100);p__Proteobacteria(100);c__Alphaproteobacteria(100);o__Rhodobacterales(100);f__Rhodobacteraceae(100);unclassified(100);unclassified(100);
CvsU	Otu02036	5.7088	0.792419	4.87108	1.43468	3.39523	0.000685702	0.00277242	Pseudoalteromonas [G] Otu02036	k__Bacteria(100);p__Proteobacteria(100);c__Gammaproteobacteria(100);o__Vibrionales(100);f__Pseudoalteromonadaceae(100);g__Pseudoalteromonas(100);unclassified(67);
CvsU	Otu02050	5.56868	1.54704	6.88927	1.82086	3.78352	0.000154628	0.00100909	Rhodospirillaceae [F] Otu02050	k__Bacteria(100);p__Proteobacteria(100);c__Alphaproteobacteria(100);o__Rhodospirillales(100);f__Rhodospirillaceae(100);unclassified(100);unclassified(100);
CvsU	Otu02065	5.24197	2.62098	7.05996	1.92103	3.67509	0.000237765	0.00130948	Cryomorphaceae [F] Otu02065	k__Bacteria(100);p__Bacteroidetes(100);c__Flavobacteriia(100);o__Flavobacteriales(100);f__Cryomorphaceae(100);unclassified(100);unclassified(100);
CvsU	Otu02066	2.6468	0.885799	4.40037	1.82397	2.41252	0.0158427	0.0207304	SHA-43 [O] Otu02066	k__Bacteria(100);p__Planctomycetes(100);c__Phycisphaerae(100);o__SHA-43(100);unclassified(100);unclassified(100);unclassified(100);
CvsU	Otu02075	4.40539	4.40539	-3.31369	1.19687	-2.76863	0.0056292	0.0103282	IIb [O] Otu02075	k__Bacteria(100);p__Elusimicrobia(100);c__Elusimicrobia(100);o__IIb(100);unclassified(100);unclassified(100);unclassified(100);
CvsU	Otu02079	3.29027	1.47958	-5.08447	1.83613	-2.76913	0.00562067	0.0103282	Deltaproteobacteria [C] Otu02079	k__Bacteria(100);p__Proteobacteria(100);c__Deltaproteobacteria(100);unclassified(67);unclassified(67);unclassified(67);unclassified(67);
CvsU	Otu02082	2.93074	1.22021	-4.95609	1.80704	-2.74265	0.00609448	0.0107275	NKB19 [P] Otu02082	k__Bacteria(100);p__NKB19(100);unclassified(100);unclassified(100);unclassified(100);unclassified(100);unclassified(100);
CvsU	Otu02083	4.24764	1.91009	6.7552	1.95301	3.45886	0.000542461	0.00232563	NB1-j [O] Otu02083	k__Bacteria(100);p__Proteobacteria(100);c__Deltaproteobacteria(100);o__NB1-j(67);unclassified(100);unclassified(100);unclassified(100);
CvsU	Otu02101	3.8796	1.9398	3.56269	1.38237	2.57723	0.00995955	0.0144404	GCA004 [O] Otu02101	k__Bacteria(100);p__Chloroflexi(100);c__Anaerolineae(100);o__GCA004(100);unclassified(100);unclassified(100);unclassified(100);
CvsU	Otu02105	4.97961	2.38892	6.9842	1.92928	3.62011	0.000294476	0.00153804	Gammaproteobacteria [C] Otu02105	k__Bacteria(100);p__Proteobacteria(100);c__Gammaproteobacteria(100);unclassified(100);unclassified(100);unclassified(100);unclassified(100);
CvsU	Otu02111	4.0664	4.0664	3.00315	1.10306	2.72257	0.00647769	0.0108913	Nitrosomonadaceae [F] Otu02111	k__Bacteria(100);p__Proteobacteria(100);c__Betaproteobacteria(100);o__Nitrosomonadales(100);f__Nitrosomonadaceae(100);unclassified(100);unclassified(100);
CvsU	Otu02128	2.51892	1.7794	-4.70636	1.84137	-2.55591	0.0105912	0.0150893	Euryarchaeota [P] Otu02128	k__Archaea(84);p__Euryarchaeota(67);unclassified(67);unclassified(67);unclassified(67);unclassified(67);unclassified(67);
CvsU	Otu02132	2.80972	1.26348	-4.78929	1.85462	-2.58235	0.00981297	0.0143635	Spirobacillales [O] Otu02132	k__Bacteria(100);p__Proteobacteria(100);c__Deltaproteobacteria(100);o__Spirobacillales(100);unclassified(100);unclassified(100);unclassified(100);
CvsU	Otu02134	2.10959	0.878325	-4.7904	1.90675	-2.51233	0.0119937	0.0165445	Bacteria [D] Otu02134	k__Bacteria(100);unclassified(100);unclassified(100);unclassified(100);unclassified(100);unclassified(100);unclassified(100);
CvsU	Otu02135	3.26685	1.36015	5.6578	1.80642	3.13206	0.00173587	0.00506354	PBS-25 [C] Otu02135	k__Bacteria(100);p__OP3(100);c__PBS-25(100);unclassified(100);unclassified(100);unclassified(100);unclassified(100);
CvsU	Otu02170	2.98857	1.24429	-5.28208	1.89417	-2.78859	0.00529375	0.00994094	Bacteria [D] Otu02170	k__Bacteria(100);unclassified(100);unclassified(100);unclassified(100);unclassified(100);unclassified(100);unclassified(100);
CvsU	Otu02171	4.94291	4.94291	6.68116	1.84807	3.61521	0.000300104	0.00153804	Pirellulaceae [F] Otu02171	k__Bacteria(100);p__Planctomycetes(100);c__Planctomycetia(100);o__Pirellulales(100);f__Pirellulaceae(100);unclassified(100);unclassified(100);
CvsU	Otu02176	5.22071	3.57561	7.05916	1.92038	3.67592	0.000236996	0.00130948	WCHD3-30 [O] Otu02176	k__Archaea(100);p__Parvarchaeota(100);c__Parvarchaea(100);o__WCHD3-30(100);unclassified(100);unclassified(100);unclassified(100);
CvsU	Otu02178	2.86429	1.37411	4.27636	1.87253	2.28373	0.0223874	0.0279086	Gammaproteobacteria [C] Otu02178	k__Bacteria(100);p__Proteobacteria(100);c__Gammaproteobacteria(100);unclassified(58);unclassified(58);unclassified(58);unclassified(58);
CvsU	Otu02180	4.58096	4.58096	3.14104	1.14642	2.73986	0.00614653	0.0107275	Pirellulaceae [F] Otu02180	k__Bacteria(100);p__Planctomycetes(100);c__Planctomycetia(100);o__Pirellulales(100);f__Pirellulaceae(100);unclassified(100);unclassified(100);
CvsU	Otu02182	3.40186	2.32989	2.97106	1.40578	2.11347	0.0345608	0.0412049	YLA114 [O] Otu02182	k__Archaea(100);p__Parvarchaeota(100);c__Parvarchaea(100);o__YLA114(100);unclassified(100);unclassified(100);unclassified(100);
CvsU	Otu02196	4.37364	1.66776	-3.10656	1.39857	-2.22124	0.0263349	0.0321774	Flammeovirgaceae [F] Otu02196	k__Bacteria(100);p__Bacteroidetes(100);c__Cytophagia(100);o__Cytophagales(100);f__Flammeovirgaceae(100);unclassified(100);unclassified(100);
CvsU	Otu02209	3.27959	1.25057	-5.02027	1.83387	-2.73753	0.0061903	0.0107275	Cytophagales [O] Otu02209	k__Bacteria(100);p__Bacteroidetes(100);c__Cytophagia(100);o__Cytophagales(100);unclassified(84);unclassified(84);unclassified(84);
CvsU	Otu02235	3.58155	1.27013	-5.06558	1.84265	-2.74907	0.00597648	0.0105771	Flavobacteriaceae [F] Otu02235	k__Bacteria(100);p__Bacteroidetes(100);c__Flavobacteriia(100);o__Flavobacteriales(100);f__Flavobacteriaceae(100);unclassified(100);unclassified(100);
CvsU	Otu02241	2.49595	1.15709	-4.76893	1.85304	-2.57357	0.0100654	0.0145118	M2PT2-76 [O] Otu02241	k__Bacteria(100);p__Spirochaetes(100);c__Spirochaetes(100);o__M2PT2-76(100);unclassified(100);unclassified(100);unclassified(100);
CvsU	Otu02246	4.6447	1.93382	4.83789	1.37989	3.506	0.000454892	0.00207119	ZB2 [C] Otu02246	k__Bacteria(100);p__OD1(100);c__ZB2(100);unclassified(100);unclassified(100);unclassified(100);unclassified(100);
CvsU	Otu02259	2.45435	1.68096	-4.89967	1.86327	-2.62961	0.00854824	0.0130382	YLA114 [O] Otu02259	k__Archaea(100);p__Parvarchaeota(100);c__Parvarchaea(100);o__YLA114(100);unclassified(100);unclassified(100);unclassified(100);
CvsU	Otu02260	4.17994	2.00528	5.53938	1.81417	3.05339	0.0022627	0.00600673	Gammaproteobacteria [C] Otu02260	k__Bacteria(100);p__Proteobacteria(100);c__Gammaproteobacteria(100);unclassified(100);unclassified(100);unclassified(100);unclassified(100);
CvsU	Otu02261	2.72036	1.30507	-5.28633	1.84406	-2.86668	0.00414805	0.00871447	Gammaproteobacteria [C] Otu02261	k__Bacteria(100);p__Proteobacteria(100);c__Gammaproteobacteria(100);unclassified(100);unclassified(100);unclassified(100);unclassified(100);
CvsU	Otu02274	3.94474	1.63336	6.11839	1.83325	3.33747	0.000845462	0.00315127	Thiotrichales [O] Otu02274	k__Bacteria(100);p__Proteobacteria(100);c__Gammaproteobacteria(100);o__Thiotrichales(67);unclassified(100);unclassified(100);unclassified(100);
CvsU	Otu02282	2.76186	1.38093	-4.8814	1.83343	-2.66244	0.00775762	0.0121552	Cryomorphaceae [F] Otu02282	k__Bacteria(100);p__Bacteroidetes(100);c__Flavobacteriia(100);o__Flavobacteriales(100);f__Cryomorphaceae(100);unclassified(100);unclassified(100);
CvsU	Otu02286	3.87205	2.65192	6.37036	1.86616	3.41361	0.000641081	0.00264312	YLA114 [O] Otu02286	k__Archaea(100);p__Parvarchaeota(100);c__Parvarchaea(100);o__YLA114(100);unclassified(100);unclassified(100);unclassified(100);
CvsU	Otu02290	4.7525	3.25493	6.91402	1.93696	3.56951	0.000357648	0.00173647	YLA114 [O] Otu02290	k__Archaea(100);p__Parvarchaeota(100);c__Parvarchaea(100);o__YLA114(100);unclassified(100);unclassified(100);unclassified(100);
CvsU	Otu02294	2.95778	0.739445	3.99891	1.52354	2.62474	0.00867157	0.013114	Sulfurimonas [G] Otu02294	k__Bacteria(100);p__Proteobacteria(100);c__Epsilonproteobacteria(100);o__Campylobacterales(100);f__Helicobacteraceae(100);g__Sulfurimonas(100);unclassified(100);
CvsU	Otu02298	2.34516	0.976405	5.26361	1.92939	2.72812	0.00636972	0.0108565	Bacteria [D] Otu02298	k__Bacteria(100);unclassified(100);unclassified(100);unclassified(100);unclassified(100);unclassified(100);unclassified(100);
CvsU	Otu02316	4.48916	1.71181	2.59218	1.06204	2.44076	0.0146564	0.0193843	Saprospiraceae [F] Otu02316	k__Bacteria(100);p__Bacteroidetes(100);c__Saprospirae(100);o__Saprospirales(100);f__Saprospiraceae(100);unclassified(100);unclassified(100);
CvsU	Otu02330	3.75912	1.71715	4.70877	1.45945	3.2264	0.00125358	0.00419913	Alphaproteobacteria [C] Otu02330	k__Bacteria(100);p__Proteobacteria(100);c__Alphaproteobacteria(100);unclassified(100);unclassified(100);unclassified(100);unclassified(100);
CvsU	Otu02337	2.36294	1.18147	5.37406	1.8886	2.84553	0.00443375	0.00897363	MSB-1E9 [O] Otu02337	k__Bacteria(100);p__Chloroflexi(100);c__Anaerolineae(100);o__MSB-1E9(100);unclassified(100);unclassified(100);unclassified(100);
CvsU	Otu02360	3.9611	3.9611	6.25509	1.83666	3.40569	0.000659969	0.00269092	TMEG [F] Otu02360	k__Archaea(100);p__Euryarchaeota(100);c__Thermoplasmata(100);o__E2(100);f__TMEG(100);unclassified(100);unclassified(100);
CvsU	Otu02381	2.71546	1.22109	-3.77912	1.53185	-2.46703	0.013624	0.0182809	NKB15 [O] Otu02381	k__Bacteria(100);p__Proteobacteria(100);c__Deltaproteobacteria(100);o__NKB15(100);unclassified(100);unclassified(100);unclassified(100);
CvsU	Otu02387	3.44982	0.958398	2.74926	1.26189	2.17869	0.029355	0.0355731	Rhodospirillaceae [F] Otu02387	k__Bacteria(100);p__Proteobacteria(100);c__Alphaproteobacteria(100);o__Rhodospirillales(100);f__Rhodospirillaceae(100);unclassified(100);unclassified(100);
CvsU	Otu02396	2.25907	1.12953	-5.27081	1.92332	-2.74047	0.00613507	0.0107275	Acidimicrobiales [O] Otu02396	k__Bacteria(100);p__Actinobacteria(100);c__Acidimicrobiia(75);o__Acidimicrobiales(75);unclassified(75);unclassified(75);unclassified(75);
CvsU	Otu02397	3.02195	1.44975	6.0032	1.90398	3.15298	0.00161614	0.00484841	Gammaproteobacteria [C] Otu02397	k__Bacteria(100);p__Proteobacteria(100);c__Gammaproteobacteria(100);unclassified(100);unclassified(100);unclassified(100);unclassified(100);
CvsU	Otu02408	3.69005	1.53635	2.62641	1.13801	2.30789	0.0210054	0.0265445	ZB2 [C] Otu02408	k__Bacteria(100);p__OD1(100);c__ZB2(100);unclassified(100);unclassified(100);unclassified(100);unclassified(100);
CvsU	Otu02427	3.91958	3.34935	3.09188	1.1833	2.61292	0.00897711	0.0134111	RB25 [C] Otu02427	k__Bacteria(100);p__Acidobacteria(100);c__RB25(100);unclassified(100);unclassified(100);unclassified(100);unclassified(100);
CvsU	Otu02433	2.46925	1.11038	-4.14301	1.84908	-2.24057	0.0250537	0.0309709	Entotheonellales [O] Otu02433	k__Bacteria(100);p__Proteobacteria(100);c__Deltaproteobacteria(100);o__Entotheonellales(100);unclassified(100);unclassified(100);unclassified(100);
CvsU	Otu02435	4.85483	2.32906	4.71144	1.47098	3.20293	0.00136035	0.00442264	Gammaproteobacteria [C] Otu02435	k__Bacteria(100);p__Proteobacteria(100);c__Gammaproteobacteria(100);unclassified(100);unclassified(100);unclassified(100);unclassified(100);
CvsU	Otu02438	2.20926	1.10463	-4.18489	1.86689	-2.24164	0.0249848	0.0309376	SHA-31 [F] Otu02438	k__Bacteria(100);p__Chloroflexi(100);c__Anaerolineae(100);o__SBR1031(100);f__SHA-31(100);unclassified(100);unclassified(100);
CvsU	Otu02441	3.27057	1.56903	6.40238	1.98209	3.23012	0.00123736	0.00419913	Gammaproteobacteria [C] Otu02441	k__Bacteria(100);p__Proteobacteria(100);c__Gammaproteobacteria(100);unclassified(67);unclassified(67);unclassified(67);unclassified(67);
CvsU	Otu02444	3.68437	3.68437	3.26775	1.31337	2.48806	0.0128443	0.0174249	Nitrospiraceae [F] Otu02444	k__Bacteria(100);p__Nitrospirae(100);c__Nitrospira(100);o__Nitrospirales(100);f__Nitrospiraceae(100);unclassified(100);unclassified(100);
CvsU	Otu02448	2.83038	1.35785	3.23921	1.41337	2.29184	0.0219146	0.0274221	Gammaproteobacteria [C] Otu02448	k__Bacteria(100);p__Proteobacteria(100);c__Gammaproteobacteria(100);unclassified(67);unclassified(67);unclassified(67);unclassified(67);
CvsU	Otu02450	3.99425	1.9162	4.82605	1.46049	3.30441	0.000951773	0.00342638	Gammaproteobacteria [C] Otu02450	k__Bacteria(100);p__Proteobacteria(100);c__Gammaproteobacteria(100);unclassified(67);unclassified(67);unclassified(67);unclassified(67);
CvsU	Otu02462	3.11799	2.13548	4.30586	1.51757	2.83734	0.00454906	0.00902447	YLA114 [O] Otu02462	k__Archaea(100);p__Parvarchaeota(100);c__Parvarchaea(100);o__YLA114(100);unclassified(100);unclassified(100);unclassified(100);
CvsU	Otu02466	4.22819	1.61229	6.48669	1.85886	3.48961	0.000483721	0.00215052	Flammeovirgaceae [F] Otu02466	k__Bacteria(100);p__Bacteroidetes(100);c__Cytophagia(100);o__Cytophagales(100);f__Flammeovirgaceae(100);unclassified(100);unclassified(100);
CvsU	Otu02484	1.94157	1.32976	-4.93665	1.98338	-2.48901	0.01281	0.0174103	YLA114 [O] Otu02484	k__Archaea(100);p__Parvarchaeota(100);c__Parvarchaea(100);o__YLA114(100);unclassified(100);unclassified(100);unclassified(100);
CvsU	Otu02488	2.40626	0.917554	5.15904	1.84354	2.79845	0.00513493	0.00979219	Bacteroidetes [P] Otu02488	k__Bacteria(100);p__Bacteroidetes(100);unclassified(100);unclassified(100);unclassified(100);unclassified(100);unclassified(100);
CvsU	Otu02496	2.73542	1.13889	5.5617	1.88328	2.9532	0.00314498	0.007463	OP8_2 [C] Otu02496	k__Bacteria(100);p__OP8(100);c__OP8_2(100);unclassified(100);unclassified(100);unclassified(100);unclassified(100);
CvsU	Otu02497	3.69025	1.56696	-2.80302	1.21439	-2.30818	0.0209891	0.0265445	Cystobacterineae [F] Otu02497	k__Bacteria(100);p__Proteobacteria(100);c__Deltaproteobacteria(100);o__Myxococcales(100);f__Cystobacterineae(100);unclassified(100);unclassified(100);
CvsU	Otu02539	3.64554	2.49679	6.24904	1.88578	3.31378	0.000920449	0.00336283	YLA114 [O] Otu02539	k__Archaea(100);p__Parvarchaeota(100);c__Parvarchaea(100);o__YLA114(100);unclassified(100);unclassified(100);unclassified(100);
CvsU	Otu02551	3.89855	2.67007	6.64598	1.96037	3.39017	0.000698481	0.00278637	WCHD3-30 [O] Otu02551	k__Archaea(100);p__Parvarchaeota(100);c__Parvarchaea(100);o__WCHD3-30(100);unclassified(100);unclassified(100);unclassified(100);
CvsU	Otu02557	4.12334	1.57231	3.19711	1.25612	2.54522	0.0109209	0.0154373	Saprospiraceae [F] Otu02557	k__Bacteria(100);p__Bacteroidetes(100);c__Saprospirae(100);o__Saprospirales(100);f__Saprospiraceae(100);unclassified(100);unclassified(100);
CvsU	Otu02567	2.90307	1.107	-4.86043	1.80637	-2.69072	0.00712977	0.011539	Saprospiraceae [F] Otu02567	k__Bacteria(100);p__Bacteroidetes(100);c__Saprospirae(100);o__Saprospirales(100);f__Saprospiraceae(100);unclassified(100);unclassified(100);
CvsU	Otu02568	3.6831	1.84155	3.67683	1.28553	2.86017	0.00423416	0.00877978	C1_B004 [G] Otu02568	k__Bacteria(100);p__Chloroflexi(100);c__Anaerolineae(100);o__Anaerolineales(100);f__Anaerolinaceae(100);g__C1_B004(100);unclassified(100);
CvsU	Otu02569	3.97582	1.51606	-4.38678	1.67738	-2.61526	0.00891607	0.0133741	Bacteroidetes [P] Otu02569	k__Bacteria(100);p__Bacteroidetes(100);unclassified(75);unclassified(75);unclassified(75);unclassified(75);unclassified(75);
CvsU	Otu02570	2.79657	0.315861	-5.48722	1.92853	-2.84529	0.00443713	0.00897363	Photobacterium [G] Otu02570	k__Bacteria(100);p__Proteobacteria(100);c__Gammaproteobacteria(100);o__Vibrionales(100);f__Vibrionaceae(100);g__Photobacterium(100);unclassified(100);
CvsU	Otu02573	3.39116	2.27273	6.37916	1.99878	3.19154	0.00141519	0.00450176	Cyanobacteria [P] Otu02573	k__Bacteria(100);p__Cyanobacteria(100);unclassified(100);unclassified(100);unclassified(100);unclassified(100);unclassified(100);
CvsU	Otu02585	3.16865	1.20827	6.37091	1.98214	3.21416	0.00130826	0.00432885	Saprospiraceae [F] Otu02585	k__Bacteria(100);p__Bacteroidetes(100);c__Saprospirae(100);o__Saprospirales(100);f__Saprospiraceae(100);unclassified(100);unclassified(100);
CvsU	Otu02589	2.21723	0.923142	3.63826	1.50891	2.41117	0.0159012	0.0207597	Bacteria [D] Otu02589	k__Bacteria(100);unclassified(100);unclassified(100);unclassified(100);unclassified(100);unclassified(100);unclassified(100);
CvsU	Otu02594	2.68893	0.899899	-4.8716	1.86176	-2.61666	0.00887946	0.0133705	Phycisphaerales [O] Otu02594	k__Bacteria(100);p__Planctomycetes(100);c__Phycisphaerae(100);o__Phycisphaerales(100);unclassified(100);unclassified(100);unclassified(100);
CvsU	Otu02601	4.01414	1.53067	4.79791	1.45642	3.29432	0.000986609	0.00353455	Bacteroidetes [P] Otu02601	k__Bacteria(100);p__Bacteroidetes(100);unclassified(100);unclassified(100);unclassified(100);unclassified(100);unclassified(100);
CvsU	Otu02617	2.65297	1.81699	3.09376	1.47549	2.09676	0.0360146	0.0426625	YLA114 [O] Otu02617	k__Archaea(100);p__Parvarchaeota(100);c__Parvarchaea(100);o__YLA114(100);unclassified(100);unclassified(100);unclassified(100);
CvsU	Otu02620	2.98498	0.829261	2.91188	1.42083	2.04942	0.040421	0.0474256	Rhodospirillaceae [F] Otu02620	k__Bacteria(100);p__Proteobacteria(100);c__Alphaproteobacteria(100);o__Rhodospirillales(100);f__Rhodospirillaceae(100);unclassified(100);unclassified(100);
CvsU	Otu02626	2.62581	2.62581	-2.88871	1.38172	-2.09066	0.0365583	0.0430991	Pirellulaceae [F] Otu02626	k__Bacteria(100);p__Planctomycetes(100);c__Planctomycetia(100);o__Pirellulales(100);f__Pirellulaceae(100);unclassified(100);unclassified(100);
CvsU	Otu02629	3.2403	1.14911	2.8808	1.32386	2.17607	0.0295502	0.0357509	Flavobacteriaceae [F] Otu02629	k__Bacteria(100);p__Bacteroidetes(100);c__Flavobacteriia(100);o__Flavobacteriales(100);f__Flavobacteriaceae(100);unclassified(100);unclassified(100);
CvsU	Otu02639	2.75049	1.88378	5.68348	1.89698	2.99606	0.00273493	0.00681884	YLA114 [O] Otu02639	k__Archaea(100);p__Parvarchaeota(100);c__Parvarchaea(100);o__YLA114(100);unclassified(100);unclassified(100);unclassified(100);
CvsU	Otu02649	3.29082	3.29082	5.40352	1.78936	3.01981	0.00252937	0.00648152	lheB3-7 [F] Otu02649	k__Bacteria(100);p__Chlorobi(100);c__Ignavibacteria(100);o__Ignavibacteriales(100);f__lheB3-7(100);unclassified(100);unclassified(100);
CvsU	Otu02655	2.42034	1.93819	-5.0465	1.88231	-2.68101	0.00733994	0.0116995	Actinobacteria [P] Otu02655	k__Bacteria(100);p__Actinobacteria(100);unclassified(100);unclassified(100);unclassified(100);unclassified(100);unclassified(100);
CvsU	Otu02667	2.68272	0.907119	5.32612	1.87478	2.84093	0.00449818	0.00902447	SB-1 [F] Otu02667	k__Bacteria(100);p__Bacteroidetes(100);c__Bacteroidia(100);o__Bacteroidales(100);f__SB-1(100);unclassified(100);unclassified(100);
CvsU	Otu02671	2.79845	1.0671	-3.83785	1.86683	-2.05581	0.0398004	0.0467718	Saprospiraceae [F] Otu02671	k__Bacteria(100);p__Bacteroidetes(100);c__Saprospirae(100);o__Saprospirales(100);f__Saprospiraceae(100);unclassified(100);unclassified(100);
CvsU	Otu02673	3.24938	2.77666	6.08354	1.90223	3.19811	0.00138334	0.00443545	RB25 [C] Otu02673	k__Bacteria(100);p__Acidobacteria(100);c__RB25(80);unclassified(80);unclassified(80);unclassified(80);unclassified(80);
CvsU	Otu02676	2.50359	1.16064	-5.64137	2.09471	-2.69315	0.00707811	0.0115058	Spirochaetes [C] Otu02676	k__Bacteria(100);p__Spirochaetes(100);c__Spirochaetes(100);unclassified(100);unclassified(100);unclassified(100);unclassified(100);
CvsU	Otu02685	3.67529	1.43352	4.35809	1.53254	2.84371	0.00445922	0.00899154	Piscirickettsiaceae [F] Otu02685	k__Bacteria(100);p__Proteobacteria(100);c__Gammaproteobacteria(100);o__Thiotrichales(100);f__Piscirickettsiaceae(100);unclassified(100);unclassified(100);
CvsU	Otu02697	3.20462	0.890278	4.26134	1.50117	2.83868	0.00453007	0.00902447	Rhodospirillaceae [F] Otu02697	k__Bacteria(100);p__Proteobacteria(100);c__Alphaproteobacteria(100);o__Rhodospirillales(100);f__Rhodospirillaceae(100);unclassified(100);unclassified(100);
CvsU	Otu02726	2.18169	0.498121	-5.02025	1.99721	-2.51363	0.0119496	0.0165147	Clostridiales [O] Otu02726	k__Bacteria(100);p__Firmicutes(100);c__Clostridia(100);o__Clostridiales(100);unclassified(67);unclassified(67);unclassified(67);
CvsU	Otu02740	4.13965	2.8352	6.74507	1.9485	3.46167	0.00053684	0.00232331	WCHD3-30 [O] Otu02740	k__Archaea(100);p__Parvarchaeota(100);c__Parvarchaea(100);o__WCHD3-30(100);unclassified(100);unclassified(100);unclassified(100);
CvsU	Otu02741	3.62252	3.62252	4.67691	1.48934	3.14026	0.001688	0.00496368	Ellin6075 [F] Otu02741	k__Bacteria(100);p__Acidobacteria(100);c__Chloracidobacteria(100);o__RB41(100);f__Ellin6075(100);unclassified(100);unclassified(100);
CvsU	Otu02744	3.34813	1.60623	3.67399	1.38172	2.659	0.00783721	0.012228	Gammaproteobacteria [C] Otu02744	k__Bacteria(100);p__Proteobacteria(100);c__Gammaproteobacteria(100);unclassified(100);unclassified(100);unclassified(100);unclassified(100);
CvsU	Otu02751	3.88248	2.65907	6.53977	1.98976	3.28671	0.00101365	0.00359649	Parvarchaeota [P] Otu02751	k__Archaea(100);p__Parvarchaeota(100);unclassified(100);unclassified(100);unclassified(100);unclassified(100);unclassified(100);
CvsU	Otu02759	3.69016	1.5364	3.27134	1.30982	2.49755	0.0125054	0.0171542	Bacteria [D] Otu02759	k__Bacteria(100);unclassified(100);unclassified(100);unclassified(100);unclassified(100);unclassified(100);unclassified(100);
CvsU	Otu02785	4.05773	1.68943	2.92245	1.13449	2.576	0.00999504	0.0144634	ZB2 [C] Otu02785	k__Bacteria(100);p__OD1(100);c__ZB2(100);unclassified(100);unclassified(100);unclassified(100);unclassified(100);
CvsU	Otu02788	2.57058	0.821474	5.13553	1.92844	2.66305	0.00774353	0.0121552	Desulfobulbaceae [F] Otu02788	k__Bacteria(100);p__Proteobacteria(100);c__Deltaproteobacteria(100);o__Desulfobacterales(100);f__Desulfobulbaceae(100);unclassified(100);unclassified(100);
CvsU	Otu02795	3.01409	1.25491	4.29564	1.57742	2.72321	0.00646503	0.0108913	kpj58rc [F] Otu02795	k__Bacteria(100);p__OP3(100);c__koll11(100);o__GIF10(100);f__kpj58rc(100);unclassified(100);unclassified(100);
CvsU	Otu02805	2.30933	0.879832	-4.92535	1.90772	-2.5818	0.00982865	0.0143635	Marinilabiaceae [F] Otu02805	k__Bacteria(100);p__Bacteroidetes(100);c__Bacteroidia(100);o__Bacteroidales(100);f__Marinilabiaceae(75);unclassified(75);unclassified(75);
CvsU	Otu02807	1.60645	0.535483	-4.8546	2.03144	-2.38974	0.0168605	0.0217917	Ucp1540 [O] Otu02807	k__Bacteria(100);p__Fibrobacteres(100);c__Fibrobacteria(100);o__Ucp1540(100);unclassified(100);unclassified(100);unclassified(100);
CvsU	Otu02808	2.03303	0.464181	-5.17374	2.00468	-2.58084	0.00985609	0.0143751	Clostridiales [O] Otu02808	k__Bacteria(100);p__Firmicutes(100);c__Clostridia(100);o__Clostridiales(100);unclassified(75);unclassified(75);unclassified(75);
CvsU	Otu02813	2.93713	2.01161	6.04728	2.05285	2.94579	0.00322128	0.00761956	YLA114 [O] Otu02813	k__Archaea(100);p__Parvarchaeota(100);c__Parvarchaea(100);o__YLA114(100);unclassified(100);unclassified(100);unclassified(100);
CvsU	Otu02815	2.8467	1.42335	4.11712	1.47604	2.7893	0.00528227	0.00994094	GCA004 [O] Otu02815	k__Bacteria(100);p__Chloroflexi(100);c__Anaerolineae(100);o__GCA004(100);unclassified(100);unclassified(100);unclassified(100);
CvsU	Otu02828	1.67907	0.478964	5.12527	1.99602	2.56775	0.0102362	0.0147257	Desulfococcus [G] Otu02828	k__Bacteria(100);p__Proteobacteria(100);c__Deltaproteobacteria(100);o__Desulfobacterales(100);f__Desulfobacteraceae(100);g__Desulfococcus(100);unclassified(100);
CvsU	Otu02830	3.63477	1.51333	4.20473	1.50316	2.79727	0.00515372	0.0098027	Bacteria [D] Otu02830	k__Bacteria(100);unclassified(80);unclassified(80);unclassified(80);unclassified(80);unclassified(80);unclassified(80);
CvsU	Otu02837	2.04652	1.40164	4.79867	1.89725	2.52928	0.0114296	0.0159151	YLA114 [O] Otu02837	k__Archaea(100);p__Parvarchaeota(100);c__Parvarchaea(100);o__YLA114(100);unclassified(100);unclassified(100);unclassified(100);
CvsU	Otu02849	3.33227	1.59862	3.45211	1.41227	2.44437	0.0145106	0.0192605	Gammaproteobacteria [C] Otu02849	k__Bacteria(100);p__Proteobacteria(100);c__Gammaproteobacteria(100);unclassified(100);unclassified(100);unclassified(100);unclassified(100);
CvsU	Otu02856	2.54414	0.851442	5.55248	1.99405	2.78452	0.00536063	0.0100156	MSBL9 [O] Otu02856	k__Bacteria(100);p__Planctomycetes(100);c__Phycisphaerae(100);o__MSBL9(100);unclassified(100);unclassified(100);unclassified(100);
CvsU	Otu02860	2.55693	1.27846	6.07296	2.00929	3.02243	0.00250752	0.00647044	CFB-26 [O] Otu02860	k__Bacteria(100);p__Chloroflexi(100);c__Anaerolineae(100);o__CFB-26(100);unclassified(100);unclassified(100);unclassified(100);
CvsU	Otu02871	3.2093	1.22377	3.39129	1.59579	2.12514	0.0335746	0.0400939	Flammeovirgaceae [F] Otu02871	k__Bacteria(100);p__Bacteroidetes(100);c__Cytophagia(100);o__Cytophagales(100);f__Flammeovirgaceae(100);unclassified(100);unclassified(100);
CvsU	Otu02898	2.97332	1.23794	2.90451	1.42599	2.03684	0.0416658	0.0488085	BD4-9 [C] Otu02898	k__Bacteria(100);p__OP3(100);c__BD4-9(100);unclassified(100);unclassified(100);unclassified(100);unclassified(100);
CvsU	Otu02922	3.14237	1.19825	4.45398	1.52168	2.92701	0.00342233	0.00789857	Saprospiraceae [F] Otu02922	k__Bacteria(100);p__Bacteroidetes(100);c__Saprospirae(100);o__Saprospirales(100);f__Saprospiraceae(100);unclassified(100);unclassified(100);
CvsU	Otu02928	2.63934	1.00643	-5.65073	1.93597	-2.91881	0.0035137	0.00793001	Rhodothermaceae [F] Otu02928	k__Bacteria(100);p__Bacteroidetes(100);c__Rhodothermi(100);o__Rhodothermales(100);f__Rhodothermaceae(100);unclassified(100);unclassified(100);
CvsU	Otu02934	3.41261	2.33726	6.46005	1.97699	3.26762	0.00108455	0.00379336	YLA114 [O] Otu02934	k__Archaea(100);p__Parvarchaeota(100);c__Parvarchaea(100);o__YLA114(100);unclassified(100);unclassified(100);unclassified(100);
CvsU	Otu02940	2.80657	1.34642	5.42042	1.86129	2.91219	0.00358905	0.008005	HTCC2089 [F] Otu02940	k__Bacteria(100);p__Proteobacteria(100);c__Gammaproteobacteria(100);o__HTCC2188(100);f__HTCC2089(100);unclassified(100);unclassified(100);
CvsU	Otu02946	2.55589	1.42574	-4.73607	1.83667	-2.57862	0.00991946	0.0144105	LD1-PA34 [F] Otu02946	k__Bacteria(100);p__Verrucomicrobia(100);c__Verruco-5(100);o__LD1-PB3(100);f__LD1-PA34(100);unclassified(100);unclassified(100);
CvsU	Otu02950	3.43129	1.30842	-4.10055	1.63714	-2.5047	0.0122555	0.0168742	Bacteroidetes [P] Otu02950	k__Bacteria(100);p__Bacteroidetes(100);unclassified(100);unclassified(100);unclassified(100);unclassified(100);unclassified(100);
CvsU	Otu02951	2.92321	2.00208	6.2575	1.99269	3.14022	0.00168819	0.00496368	WCHD3-30 [O] Otu02951	k__Archaea(100);p__Parvarchaeota(100);c__Parvarchaea(100);o__WCHD3-30(100);unclassified(100);unclassified(100);unclassified(100);
CvsU	Otu02952	2.84437	1.94808	3.26558	1.52935	2.13527	0.0327387	0.0393505	YLA114 [O] Otu02952	k__Archaea(100);p__Parvarchaeota(100);c__Parvarchaea(100);o__YLA114(100);unclassified(100);unclassified(100);unclassified(100);
CvsU	Otu02962	3.31212	1.65606	2.96773	1.23139	2.41005	0.0159502	0.0207606	Bdellovibrio [G] Otu02962	k__Bacteria(100);p__Proteobacteria(100);c__Deltaproteobacteria(100);o__Bdellovibrionales(100);f__Bdellovibrionaceae(100);g__Bdellovibrio(100);unclassified(100);
CvsU	Otu02971	2.93108	1.96438	6.23536	1.9998	3.11799	0.00182089	0.00522886	Cyanobacteria [P] Otu02971	k__Bacteria(100);p__Cyanobacteria(100);unclassified(100);unclassified(100);unclassified(100);unclassified(100);unclassified(100);
CvsU	Otu02972	2.66318	1.33159	6.07056	2.02135	3.00322	0.00267135	0.00670563	Bdellovibrio [G] Otu02972	k__Bacteria(100);p__Proteobacteria(100);c__Deltaproteobacteria(100);o__Bdellovibrionales(100);f__Bdellovibrionaceae(100);g__Bdellovibrio(100);unclassified(100);
CvsU	Otu02976	3.36048	1.20838	6.00431	1.8607	3.22691	0.00125134	0.00419913	Rhodobacteraceae [F] Otu02976	k__Bacteria(100);p__Proteobacteria(100);c__Alphaproteobacteria(100);o__Rhodobacterales(100);f__Rhodobacteraceae(100);unclassified(100);unclassified(100);
CvsU	Otu02992	3.40022	1.29657	6.14718	1.89625	3.24176	0.00118792	0.00409667	Saprospiraceae [F] Otu02992	k__Bacteria(100);p__Bacteroidetes(100);c__Saprospirae(100);o__Saprospirales(100);f__Saprospiraceae(100);unclassified(100);unclassified(100);
CvsU	Otu03008	2.43201	1.66566	5.99596	2.01794	2.97134	0.00296507	0.00715106	WCHD3-30 [O] Otu03008	k__Archaea(100);p__Parvarchaeota(100);c__Parvarchaea(100);o__WCHD3-30(100);unclassified(100);unclassified(100);unclassified(100);
CvsU	Otu03023	2.16133	0.823444	-5.45812	2.10442	-2.59365	0.00949644	0.0139888	Marinilabiaceae [F] Otu03023	k__Bacteria(100);p__Bacteroidetes(100);c__Bacteroidia(100);o__Bacteroidales(100);f__Marinilabiaceae(100);unclassified(100);unclassified(100);
CvsU	Otu03032	3.73276	3.18972	3.83449	1.30984	2.92745	0.00341759	0.00789857	Sva0725 [O] Otu03032	k__Bacteria(100);p__Acidobacteria(100);c__Sva0725(100);o__Sva0725(100);unclassified(100);unclassified(100);unclassified(100);
CvsU	Otu03046	3.12824	1.56412	2.765	1.19955	2.30504	0.0211644	0.0266981	JdFBGBact [F] Otu03046	k__Bacteria(100);p__Actinobacteria(100);c__Acidimicrobiia(100);o__Acidimicrobiales(100);f__JdFBGBact(100);unclassified(100);unclassified(100);
CvsU	Otu03049	3.21061	2.74353	3.0822	1.26193	2.44246	0.0145876	0.0193279	Sva0725 [O] Otu03049	k__Bacteria(100);p__Acidobacteria(100);c__Sva0725(100);o__Sva0725(100);unclassified(100);unclassified(100);unclassified(100);
CvsU	Otu03057	3.04753	1.26884	6.31482	1.98758	3.17714	0.00148736	0.00461206	Bacteria [D] Otu03057	k__Bacteria(100);unclassified(100);unclassified(100);unclassified(100);unclassified(100);unclassified(100);unclassified(100);
CvsU	Otu03066	2.35358	0.897466	3.76595	1.57637	2.38901	0.0168938	0.0217965	Saprospiraceae [F] Otu03066	k__Bacteria(100);p__Bacteroidetes(100);c__Saprospirae(100);o__Saprospirales(100);f__Saprospiraceae(100);unclassified(100);unclassified(100);
CvsU	Otu03076	3.21678	3.21678	5.85684	1.84218	3.1793	0.00147632	0.00460856	pIVWA5 [S] Otu03076	k__Archaea(100);p__Crenarchaeota(100);c__Thaumarchaeota(100);o__Cenarchaeales(100);f__Cenarchaeaceae(100);g__Nitrosopumilus(100);s__pIVWA5(100);
CvsU	Otu03089	2.65091	0.756184	3.91523	1.68755	2.32006	0.0203377	0.025789	Desulfobacteraceae [F] Otu03089	k__Bacteria(100);p__Proteobacteria(100);c__Deltaproteobacteria(100);o__Desulfobacterales(100);f__Desulfobacteraceae(100);unclassified(100);unclassified(100);
CvsU	Otu03104	2.74005	1.04483	3.94802	1.54404	2.55695	0.0105596	0.0150734	Saprospira [G] Otu03104	k__Bacteria(100);p__Bacteroidetes(100);c__Saprospirae(100);o__Saprospirales(100);f__Saprospiraceae(100);g__Saprospira(100);unclassified(100);
CvsU	Otu03140	2.38824	1.63568	3.89357	1.5705	2.47919	0.0131682	0.0177988	YLA114 [O] Otu03140	k__Archaea(100);p__Parvarchaeota(100);c__Parvarchaea(100);o__YLA114(100);unclassified(100);unclassified(100);unclassified(100);
CvsU	Otu03141	2.46665	1.02699	-5.82148	2.03628	-2.85887	0.00425148	0.00877978	BB34 [C] Otu03141	k__Bacteria(100);p__GN02(100);c__BB34(100);unclassified(100);unclassified(100);unclassified(100);unclassified(100);
CvsU	Otu03147	3.01278	1.08336	4.39677	1.52425	2.88456	0.00391964	0.00853303	Rhodobacteraceae [F] Otu03147	k__Bacteria(100);p__Proteobacteria(100);c__Alphaproteobacteria(100);o__Rhodobacterales(100);f__Rhodobacteraceae(100);unclassified(67);unclassified(67);
CvsU	Otu03151	3.16052	1.23274	6.36503	1.98324	3.20942	0.00133004	0.00434324	Piscirickettsiaceae [F] Otu03151	k__Bacteria(100);p__Proteobacteria(100);c__Gammaproteobacteria(100);o__Thiotrichales(100);f__Piscirickettsiaceae(100);unclassified(100);unclassified(100);
CvsU	Otu03162	2.91588	1.99705	6.19523	2.01013	3.082	0.00205613	0.00572613	WCHD3-30 [O] Otu03162	k__Archaea(100);p__Parvarchaeota(100);c__Parvarchaea(100);o__WCHD3-30(100);unclassified(100);unclassified(100);unclassified(100);
CvsU	Otu03178	3.21774	3.21774	3.53251	1.36268	2.59233	0.00953281	0.0140144	Pirellulaceae [F] Otu03178	k__Bacteria(100);p__Planctomycetes(100);c__Planctomycetia(100);o__Pirellulales(100);f__Pirellulaceae(100);unclassified(100);unclassified(100);
CvsU	Otu03190	2.65237	0.940616	-5.69433	2.09466	-2.71849	0.00655799	0.010925	lectus [S] Otu03190	k__Bacteria(100);p__Bacteroidetes(100);c__Flavobacteriia(100);o__Flavobacteriales(100);f__Flavobacteriaceae(100);g__Algibacter(75);s__lectus(75);
CvsU	Otu03194	2.17579	0.782386	3.83829	1.60789	2.38716	0.0169791	0.0218683	Rhodobacteraceae [F] Otu03194	k__Bacteria(100);p__Proteobacteria(100);c__Alphaproteobacteria(100);o__Rhodobacterales(100);f__Rhodobacteraceae(100);unclassified(100);unclassified(100);
CvsU	Otu03209	1.96414	0.817766	5.60527	2.07174	2.70558	0.00681846	0.0112322	Bacteria [D] Otu03209	k__Bacteria(100);unclassified(100);unclassified(100);unclassified(100);unclassified(100);unclassified(100);unclassified(100);
CvsU	Otu03218	2.40754	1.33837	-5.09831	1.90249	-2.67981	0.00736642	0.0117164	Chromatiaceae [F] Otu03218	k__Bacteria(100);p__Proteobacteria(100);c__Gammaproteobacteria(100);o__Chromatiales(100);f__Chromatiaceae(100);unclassified(100);unclassified(100);
CvsU	Otu03227	2.44497	1.09946	-5.531	1.94994	-2.8365	0.00456115	0.00902447	Deltaproteobacteria [C] Otu03227	k__Bacteria(100);p__Proteobacteria(100);c__Deltaproteobacteria(100);unclassified(100);unclassified(100);unclassified(100);unclassified(100);
CvsU	Otu03230	2.38909	1.63626	3.89722	1.55813	2.50121	0.0123769	0.0170096	YLA114 [O] Otu03230	k__Archaea(100);p__Parvarchaeota(100);c__Parvarchaea(100);o__YLA114(100);unclassified(100);unclassified(100);unclassified(100);
CvsU	Otu03242	3.40663	1.56471	-6.14164	2.0366	-3.01564	0.00256438	0.00654849	Thiotrichaceae [F] Otu03242	k__Bacteria(100);p__Proteobacteria(100);c__Gammaproteobacteria(100);o__Thiotrichales(100);f__Thiotrichaceae(100);unclassified(67);unclassified(67);
CvsU	Otu03258	3.65571	3.12387	6.53675	1.97402	3.3114	0.00092832	0.00337488	Sva0725 [O] Otu03258	k__Bacteria(100);p__Acidobacteria(100);c__Sva0725(100);o__Sva0725(100);unclassified(100);unclassified(100);unclassified(100);
CvsU	Otu03276	3.25097	2.33173	4.51022	1.51679	2.97354	0.00294388	0.00713435	Hyphomicrobiaceae [F] Otu03276	k__Bacteria(100);p__Proteobacteria(100);c__Alphaproteobacteria(100);o__Rhizobiales(100);f__Hyphomicrobiaceae(67);unclassified(67);unclassified(67);
CvsU	Otu03296	3.40595	2.3327	6.47615	1.97179	3.28441	0.00102196	0.00360866	WCHD3-30 [O] Otu03296	k__Archaea(100);p__Parvarchaeota(100);c__Parvarchaea(100);o__WCHD3-30(100);unclassified(100);unclassified(100);unclassified(100);
CvsU	Otu03301	2.44048	0.930602	5.98929	2.02069	2.96398	0.00303685	0.00730032	Flammeovirgaceae [F] Otu03301	k__Bacteria(100);p__Bacteroidetes(100);c__Cytophagia(100);o__Cytophagales(100);f__Flammeovirgaceae(100);unclassified(100);unclassified(100);
CvsU	Otu03311	2.43821	1.21911	-5.66947	2.07768	-2.72876	0.00635736	0.0108565	Bacteriovoracaceae [F] Otu03311	k__Bacteria(100);p__Proteobacteria(100);c__Deltaproteobacteria(100);o__Bdellovibrionales(100);f__Bacteriovoracaceae(100);unclassified(100);unclassified(100);
CvsU	Otu03312	2.69697	1.29385	6.08075	2.02142	3.00817	0.0026283	0.00662395	Gammaproteobacteria [C] Otu03312	k__Bacteria(100);p__Proteobacteria(100);c__Gammaproteobacteria(100);unclassified(100);unclassified(100);unclassified(100);unclassified(100);
CvsU	Otu03335	2.38564	2.03857	5.45086	1.92568	2.83061	0.00464588	0.00916754	Sva0725 [O] Otu03335	k__Bacteria(100);p__Acidobacteria(100);c__Sva0725(100);o__Sva0725(100);unclassified(100);unclassified(100);unclassified(100);
CvsU	Otu03339	2.33951	1.99915	-5.13154	1.87512	-2.73665	0.00620685	0.0107275	RB25 [C] Otu03339	k__Bacteria(100);p__Acidobacteria(100);c__RB25(100);unclassified(100);unclassified(100);unclassified(100);unclassified(100);
CvsU	Otu03347	2.54897	1.74576	-5.55217	1.95448	-2.84075	0.00450081	0.00902447	YLA114 [O] Otu03347	k__Archaea(100);p__Parvarchaeota(100);c__Parvarchaea(100);o__YLA114(100);unclassified(100);unclassified(100);unclassified(100);
CvsU	Otu03352	2.66525	2.27751	6.11713	2.00812	3.0462	0.00231754	0.00613028	Sva0725 [O] Otu03352	k__Bacteria(100);p__Acidobacteria(100);c__Sva0725(100);o__Sva0725(100);unclassified(100);unclassified(100);unclassified(100);
CvsU	Otu03369	2.68358	1.83795	6.13166	2.00552	3.05739	0.00223271	0.00594853	WCHD3-30 [O] Otu03369	k__Archaea(100);p__Parvarchaeota(100);c__Parvarchaea(100);o__WCHD3-30(100);unclassified(100);unclassified(100);unclassified(100);
CvsU	Otu03374	2.29742	0.956528	3.95351	1.62943	2.42632	0.0152527	0.0200955	Bacteria [D] Otu03374	k__Bacteria(100);unclassified(100);unclassified(100);unclassified(100);unclassified(100);unclassified(100);unclassified(100);
CvsU	Otu03397	3.00311	1.00504	3.53835	1.35686	2.60775	0.00911402	0.0135608	DH61 [O] Otu03397	k__Bacteria(100);p__Planctomycetes(100);c__vadinHA49(100);o__DH61(100);unclassified(100);unclassified(100);unclassified(100);
CvsU	Otu03419	2.48418	1.03428	3.89176	1.51712	2.56522	0.0103109	0.0148044	Bacteria [D] Otu03419	k__Bacteria(67);unclassified(67);unclassified(67);unclassified(67);unclassified(67);unclassified(67);unclassified(67);
CvsU	Otu03426	3.09999	2.649	5.78889	1.85068	3.12798	0.00176015	0.00509407	OS-K [C] Otu03426	k__Bacteria(100);p__Acidobacteria(100);c__OS-K(100);unclassified(100);unclassified(100);unclassified(100);unclassified(100);
CvsU	Otu03442	2.24301	0.913032	-5.69552	2.04172	-2.78957	0.00527784	0.00994094	Methylophaga [G] Otu03442	k__Bacteria(100);p__Proteobacteria(100);c__Gammaproteobacteria(100);o__Thiotrichales(100);f__Piscirickettsiaceae(100);g__Methylophaga(100);unclassified(100);
CvsU	Otu03447	2.31962	1.58868	5.91025	2.02967	2.91193	0.003592	0.008005	WCHD3-30 [O] Otu03447	k__Archaea(100);p__Parvarchaeota(100);c__Parvarchaea(100);o__WCHD3-30(100);unclassified(100);unclassified(100);unclassified(100);
CvsU	Otu03463	3.00596	1.31293	5.99771	1.90424	3.14966	0.00163459	0.00488393	Rhizobiales [O] Otu03463	k__Bacteria(100);p__Proteobacteria(100);c__Alphaproteobacteria(100);o__Rhizobiales(100);unclassified(100);unclassified(100);unclassified(100);
CvsU	Otu03476	2.86794	1.0936	5.80391	1.87048	3.10291	0.00191631	0.00537733	Rubricoccus [G] Otu03476	k__Bacteria(100);p__Bacteroidetes(100);c__Rhodothermi(100);o__Rhodothermales(100);f__Rhodothermaceae(100);g__Rubricoccus(100);unclassified(100);
CvsU	Otu03479	2.63424	1.15057	3.31268	1.44174	2.29769	0.0215792	0.0270841	Rhizobiales [O] Otu03479	k__Bacteria(100);p__Proteobacteria(100);c__Alphaproteobacteria(100);o__Rhizobiales(100);unclassified(100);unclassified(100);unclassified(100);
CvsU	Otu03482	2.18951	1.0504	5.83307	2.03635	2.86447	0.00417705	0.00873275	Gammaproteobacteria [C] Otu03482	k__Bacteria(100);p__Proteobacteria(100);c__Gammaproteobacteria(100);unclassified(100);unclassified(100);unclassified(100);unclassified(100);
CvsU	Otu03483	2.66224	1.82334	4.19112	1.57914	2.65405	0.00795309	0.0123306	YLA114 [O] Otu03483	k__Archaea(100);p__Parvarchaeota(100);c__Parvarchaea(100);o__YLA114(100);unclassified(100);unclassified(100);unclassified(100);
CvsU	Otu03506	2.40599	1.64784	4.03655	1.59644	2.52847	0.0114559	0.0159218	YLA114 [O] Otu03506	k__Archaea(100);p__Parvarchaeota(100);c__Parvarchaea(100);o__YLA114(100);unclassified(100);unclassified(100);unclassified(100);
CvsU	Otu03513	2.45094	2.45094	5.94465	2.03451	2.9219	0.003479	0.00792439	Caldithrixaceae [F] Otu03513	k__Bacteria(100);p__Caldithrix(100);c__Caldithrixae(100);o__Caldithrixales(100);f__Caldithrixaceae(100);unclassified(100);unclassified(100);
CvsU	Otu03522	1.79233	1.22755	5.16224	2.00593	2.57349	0.0100678	0.0145118	WCHD3-30 [O] Otu03522	k__Archaea(100);p__Parvarchaeota(100);c__Parvarchaea(100);o__WCHD3-30(100);unclassified(100);unclassified(100);unclassified(100);
CvsU	Otu03531	2.65972	0.698863	6.07642	2.01937	3.00907	0.00262047	0.00662395	Verrucomicrobium [G] Otu03531	k__Bacteria(100);p__Verrucomicrobia(100);c__Verrucomicrobiae(100);o__Verrucomicrobiales(100);f__Verrucomicrobiaceae(100);g__Verrucomicrobium(100);unclassified(100);
CvsU	Otu03552	2.55952	2.20982	6.04512	2.01763	2.99615	0.00273413	0.00681884	A89 [O] Otu03552	k__Bacteria(100);p__Chlorobi(100);c__BSV26(100);o__A89(100);unclassified(100);unclassified(100);unclassified(100);
CvsU	Otu03555	2.17521	1.04353	5.50144	1.95813	2.80953	0.00496138	0.00958507	Gammaproteobacteria [C] Otu03555	k__Bacteria(100);p__Proteobacteria(100);c__Gammaproteobacteria(100);unclassified(100);unclassified(100);unclassified(100);unclassified(100);
CvsU	Otu03568	2.32602	0.968436	5.84777	2.04806	2.85527	0.00430004	0.00881507	Bacteria [D] Otu03568	k__Bacteria(100);unclassified(100);unclassified(100);unclassified(100);unclassified(100);unclassified(100);unclassified(100);
CvsU	Otu03574	2.53374	0.966166	5.74809	1.92846	2.98066	0.00287626	0.00710329	Bacteroidetes [P] Otu03574	k__Bacteria(100);p__Bacteroidetes(100);unclassified(100);unclassified(100);unclassified(100);unclassified(100);unclassified(100);
CvsU	Otu03575	2.26366	1.13183	5.38498	1.92857	2.79221	0.00523493	0.00990609	S0208 [O] Otu03575	k__Bacteria(100);p__Chloroflexi(100);c__Anaerolineae(100);o__S0208(100);unclassified(100);unclassified(100);unclassified(100);
CvsU	Otu03576	2.04964	1.40378	3.7945	1.63163	2.32559	0.0200406	0.025544	WCHD3-30 [O] Otu03576	k__Archaea(100);p__Parvarchaeota(100);c__Parvarchaea(100);o__WCHD3-30(100);unclassified(100);unclassified(100);unclassified(100);
CvsU	Otu03581	2.08585	1.42858	5.54187	2.10318	2.635	0.00841371	0.0129092	YLA114 [O] Otu03581	k__Archaea(100);p__Parvarchaeota(100);c__Parvarchaea(100);o__YLA114(100);unclassified(100);unclassified(100);unclassified(100);
CvsU	Otu03585	2.66726	1.01708	4.16556	1.54802	2.69089	0.00712608	0.011539	Bacteroidetes [P] Otu03585	k__Bacteria(100);p__Bacteroidetes(100);unclassified(100);unclassified(100);unclassified(100);unclassified(100);unclassified(100);
CvsU	Otu03593	2.41936	0.882321	-5.81307	2.03295	-2.85942	0.00424415	0.00877978	Proteobacteria [P] Otu03593	k__Bacteria(100);p__Proteobacteria(100);unclassified(67);unclassified(67);unclassified(67);unclassified(67);unclassified(67);
CvsU	Otu03622	2.17547	1.48996	5.44521	1.97698	2.75431	0.00588155	0.0104845	WCHD3-30 [O] Otu03622	k__Archaea(100);p__Parvarchaeota(100);c__Parvarchaea(100);o__WCHD3-30(100);unclassified(100);unclassified(100);unclassified(100);
CvsU	Otu03629	1.92364	1.92364	5.33216	1.97299	2.70258	0.00688044	0.0113091	Rhodovibrio [G] Otu03629	k__Bacteria(100);p__Proteobacteria(100);c__Alphaproteobacteria(100);o__Rhodospirillales(100);f__Rhodospirillaceae(100);g__Rhodovibrio(67);unclassified(67);
CvsU	Otu03668	2.78924	1.91032	4.22864	1.54376	2.73919	0.00615905	0.0107275	YLA114 [O] Otu03668	k__Archaea(100);p__Parvarchaeota(100);c__Parvarchaea(100);o__YLA114(100);unclassified(100);unclassified(100);unclassified(100);
CvsU	Otu03689	2.81109	1.92528	6.16824	2.00767	3.07233	0.00212392	0.00579484	WCHD3-30 [O] Otu03689	k__Archaea(100);p__Parvarchaeota(100);c__Parvarchaea(100);o__WCHD3-30(100);unclassified(100);unclassified(100);unclassified(100);
CvsU	Otu03693	1.79579	1.22992	-5.37256	2.06866	-2.59712	0.00940078	0.0139313	YLA114 [O] Otu03693	k__Archaea(100);p__Parvarchaeota(100);c__Parvarchaea(100);o__YLA114(100);unclassified(100);unclassified(100);unclassified(100);
CvsU	Otu03722	2.92001	1.46001	6.25762	1.99239	3.14076	0.00168511	0.00496368	Bdellovibrio [G] Otu03722	k__Bacteria(100);p__Proteobacteria(100);c__Deltaproteobacteria(100);o__Bdellovibrionales(100);f__Bdellovibrionaceae(100);g__Bdellovibrio(100);unclassified(100);
CvsU	Otu03726	2.34208	0.468415	5.29335	1.91717	2.76102	0.00576211	0.0103718	garvieae [S] Otu03726	k__Bacteria(100);p__Firmicutes(100);c__Bacilli(100);o__Lactobacillales(100);f__Streptococcaceae(100);g__Lactococcus(100);s__garvieae(100);
CvsU	Otu03730	2.74486	0.918614	5.12199	1.89812	2.69845	0.00696634	0.0113859	CCM11a [O] Otu03730	k__Bacteria(100);p__Planctomycetes(100);c__Phycisphaerae(100);o__CCM11a(100);unclassified(100);unclassified(100);unclassified(100);
CvsU	Otu03746	1.77874	1.21824	5.00757	1.96799	2.54451	0.010943	0.0154373	YLA114 [O] Otu03746	k__Archaea(100);p__Parvarchaeota(100);c__Parvarchaea(100);o__YLA114(100);unclassified(100);unclassified(100);unclassified(100);
CvsU	Otu03747	3.03647	1.10737	6.31617	1.9863	3.17987	0.00147342	0.00460856	Proteobacteria [P] Otu03747	k__Bacteria(100);p__Proteobacteria(100);unclassified(100);unclassified(100);unclassified(100);unclassified(100);unclassified(100);
CvsU	Otu03764	2.07039	1.41799	5.75382	2.04392	2.81509	0.00487631	0.0094703	YLA114 [O] Otu03764	k__Archaea(100);p__Parvarchaeota(100);c__Parvarchaea(100);o__YLA114(100);unclassified(100);unclassified(100);unclassified(100);
CvsU	Otu03773	2.19124	0.835565	5.85247	2.03089	2.88173	0.00395503	0.00855956	Saprospiraceae [F] Otu03773	k__Bacteria(100);p__Bacteroidetes(100);c__Saprospirae(100);o__Saprospirales(100);f__Saprospiraceae(100);unclassified(100);unclassified(100);
CvsU	Otu03791	1.82474	0.820556	-4.90733	1.97145	-2.4892	0.0128032	0.0174103	Spirobacillales [O] Otu03791	k__Bacteria(100);p__Proteobacteria(100);c__Deltaproteobacteria(100);o__Spirobacillales(100);unclassified(100);unclassified(100);unclassified(100);
CvsU	Otu03796	2.79885	1.9169	3.27821	1.47492	2.22263	0.026241	0.0321158	YLA114 [O] Otu03796	k__Archaea(100);p__Parvarchaeota(100);c__Parvarchaea(100);o__YLA114(100);unclassified(100);unclassified(100);unclassified(100);
CvsU	Otu03813	2.89417	2.89417	3.42212	1.45989	2.34409	0.0190734	0.0243954	OM60 [F] Otu03813	k__Bacteria(100);p__Proteobacteria(100);c__Gammaproteobacteria(100);o__Alteromonadales(100);f__OM60(100);unclassified(100);unclassified(100);
CvsU	Otu03844	1.94348	0.971739	5.67612	2.04897	2.77023	0.0056017	0.0103282	Bacteriovoracaceae [F] Otu03844	k__Bacteria(100);p__Proteobacteria(100);c__Deltaproteobacteria(100);o__Bdellovibrionales(100);f__Bacteriovoracaceae(100);unclassified(100);unclassified(100);
CvsU	Otu03845	2.21747	1.10874	5.1112	1.90859	2.67799	0.00740647	0.0117548	Haliangiaceae [F] Otu03845	k__Bacteria(100);p__Proteobacteria(100);c__Deltaproteobacteria(100);o__Myxococcales(100);f__Haliangiaceae(100);unclassified(100);unclassified(100);
CvsU	Otu03846	1.93821	0.538456	5.6383	2.05942	2.73781	0.00618495	0.0107275	Rhodospirillaceae [F] Otu03846	k__Bacteria(100);p__Proteobacteria(100);c__Alphaproteobacteria(100);o__Rhodospirillales(100);f__Rhodospirillaceae(100);unclassified(100);unclassified(100);
CvsU	Otu03861	2.18718	0.797647	5.84292	2.03324	2.87371	0.00405686	0.00864914	Proteobacteria [P] Otu03861	k__Bacteria(100);p__Proteobacteria(100);unclassified(100);unclassified(100);unclassified(100);unclassified(100);unclassified(100);
CvsU	Otu03901	1.93821	0.648656	5.6383	2.05942	2.73781	0.00618495	0.0107275	Phycisphaeraceae [F] Otu03901	k__Bacteria(100);p__Planctomycetes(100);c__Phycisphaerae(100);o__Phycisphaerales(100);f__Phycisphaeraceae(100);unclassified(100);unclassified(100);
CvsU	Otu03904	2.5444	0.914932	6.0357	2.01895	2.98953	0.00279407	0.00694283	Rhodobacteraceae [F] Otu03904	k__Bacteria(100);p__Proteobacteria(100);c__Alphaproteobacteria(100);o__Rhodobacterales(100);f__Rhodobacteraceae(100);unclassified(100);unclassified(100);
CvsU	Otu03965	2.56125	1.06638	5.97964	2.03646	2.9363	0.00332156	0.00778891	PBS-25 [C] Otu03965	k__Bacteria(100);p__OP3(100);c__PBS-25(100);unclassified(100);unclassified(100);unclassified(100);unclassified(100);
CvsU	Otu03980	2.52415	1.13507	5.74407	1.92869	2.97822	0.00289928	0.00713224	Deltaproteobacteria [C] Otu03980	k__Bacteria(100);p__Proteobacteria(100);c__Deltaproteobacteria(100);unclassified(100);unclassified(100);unclassified(100);unclassified(100);
CvsU	Otu04024	1.80557	0.811935	5.22459	1.98819	2.62782	0.00859347	0.0130585	JTB38 [F] Otu04024	k__Bacteria(100);p__Proteobacteria(100);c__Deltaproteobacteria(100);o__NB1-j(100);f__JTB38(100);unclassified(100);unclassified(100);
CvsU	Otu04044	1.63322	1.11858	-5.16804	2.10033	-2.46058	0.0138711	0.018545	YLA114 [O] Otu04044	k__Archaea(100);p__Parvarchaeota(100);c__Parvarchaea(100);o__YLA114(100);unclassified(100);unclassified(100);unclassified(100);
CvsU	Otu04064	2.19444	0.701272	5.84967	2.03205	2.8787	0.00399321	0.00859181	Desulfobulbaceae [F] Otu04064	k__Bacteria(100);p__Proteobacteria(100);c__Deltaproteobacteria(100);o__Desulfobacterales(100);f__Desulfobulbaceae(100);unclassified(100);unclassified(100);
CvsU	Otu04073	1.95541	1.33924	5.66146	2.05482	2.75521	0.00586551	0.0104845	WCHD3-30 [O] Otu04073	k__Archaea(100);p__Parvarchaeota(100);c__Parvarchaea(100);o__WCHD3-30(100);unclassified(100);unclassified(100);unclassified(100);
CvsU	Otu04094	2.16761	1.0838	5.46998	1.9677	2.77988	0.00543783	0.0101341	Bacteriovoracaceae [F] Otu04094	k__Bacteria(100);p__Proteobacteria(100);c__Deltaproteobacteria(100);o__Bdellovibrionales(100);f__Bacteriovoracaceae(100);unclassified(100);unclassified(100);
CvsU	Otu04104	1.82289	1.82289	5.49066	2.08461	2.63391	0.00844084	0.0129239	Nitrospiraceae [F] Otu04104	k__Bacteria(100);p__Nitrospirae(100);c__Nitrospira(100);o__Nitrospirales(100);f__Nitrospiraceae(100);unclassified(100);unclassified(100);
CvsU	Otu04145	2.06313	0.989766	5.76279	2.0405	2.82421	0.00473978	0.00926586	Marinicellaceae [F] Otu04145	k__Bacteria(100);p__Proteobacteria(100);c__Gammaproteobacteria(100);o__Marinicellales(100);f__Marinicellaceae(100);unclassified(100);unclassified(100);
CvsU	Otu04177	2.32576	1.59288	5.89014	2.03605	2.89292	0.00381676	0.00838323	Archaea [D] Otu04177	k__Archaea(100);unclassified(100);unclassified(100);unclassified(100);unclassified(100);unclassified(100);unclassified(100);
CvsU	Otu04198	2.30943	1.15471	5.90996	2.02872	2.91314	0.00357809	0.008005	Spirochaeta [G] Otu04198	k__Bacteria(100);p__Spirochaetes(100);c__Spirochaetes(100);o__Spirochaetales(100);f__Spirochaetaceae(100);g__Spirochaeta(100);unclassified(100);
CvsU	Otu04209	1.81209	0.503417	3.57825	1.70348	2.10055	0.0356803	0.0424027	Rhodospirillaceae [F] Otu04209	k__Bacteria(100);p__Proteobacteria(100);c__Alphaproteobacteria(100);o__Rhodospirillales(100);f__Rhodospirillaceae(100);unclassified(100);unclassified(100);
CvsU	Otu04234	1.65128	0.792186	-5.03517	2.14298	-2.34961	0.0187929	0.0240784	Gammaproteobacteria [C] Otu04234	k__Bacteria(100);p__Proteobacteria(100);c__Gammaproteobacteria(100);unclassified(100);unclassified(100);unclassified(100);unclassified(100);
CvsU	Otu04256	2.31849	1.35364	5.88616	2.03646	2.89038	0.00384771	0.00840122	Chromatiales [O] Otu04256	k__Bacteria(100);p__Proteobacteria(100);c__Gammaproteobacteria(100);o__Chromatiales(100);unclassified(100);unclassified(100);unclassified(100);
CvsU	Otu04260	2.42122	1.08878	4.00521	1.5811	2.53317	0.0113035	0.0157992	Deltaproteobacteria [C] Otu04260	k__Bacteria(100);p__Proteobacteria(100);c__Deltaproteobacteria(100);unclassified(100);unclassified(100);unclassified(100);unclassified(100);
CvsU	Otu04261	1.93908	0.969538	5.62943	2.06206	2.73001	0.00633328	0.0108445	Plesiocystis [G] Otu04261	k__Bacteria(100);p__Proteobacteria(100);c__Deltaproteobacteria(100);o__Myxococcales(100);f__Nannocystaceae(100);g__Plesiocystis(100);unclassified(100);
CvsU	Otu04306	2.05293	0.782823	-5.37219	2.11231	-2.54328	0.0109818	0.0154373	Saprospira [G] Otu04306	k__Bacteria(100);p__Bacteroidetes(100);c__Saprospirae(100);o__Saprospirales(100);f__Saprospiraceae(100);g__Saprospira(100);unclassified(100);
CvsU	Otu04318	2.07419	1.42059	5.76426	2.04132	2.82379	0.00474593	0.00926586	YLA114 [O] Otu04318	k__Archaea(100);p__Parvarchaeota(100);c__Parvarchaea(100);o__YLA114(100);unclassified(100);unclassified(100);unclassified(100);
CvsU	Otu04347	2.16008	0.823682	5.50243	1.95572	2.81351	0.00490033	0.00949197	Saprospiraceae [F] Otu04347	k__Bacteria(100);p__Bacteroidetes(100);c__Saprospirae(100);o__Saprospirales(100);f__Saprospiraceae(100);unclassified(100);unclassified(100);
CvsU	Otu04352	2.06226	1.41242	5.76236	2.04053	2.82396	0.00474348	0.00926586	YLA114 [O] Otu04352	k__Archaea(100);p__Parvarchaeota(100);c__Parvarchaea(100);o__YLA114(100);unclassified(100);unclassified(100);unclassified(100);
CvsU	Otu04375	2.03599	0.976749	3.7851	1.64333	2.30331	0.0212614	0.0267306	Gammaproteobacteria [C] Otu04375	k__Bacteria(100);p__Proteobacteria(100);c__Gammaproteobacteria(100);unclassified(100);unclassified(100);unclassified(100);unclassified(100);
CvsU	Otu04382	2.30596	1.15298	5.92416	2.02426	2.92658	0.00342706	0.00789857	koll13 [F] Otu04382	k__Bacteria(100);p__Actinobacteria(100);c__Acidimicrobiia(100);o__Acidimicrobiales(100);f__koll13(100);unclassified(100);unclassified(100);
CvsU	Otu04397	2.18831	1.49875	5.83794	2.03481	2.86904	0.00411721	0.00869367	YLA114 [O] Otu04397	k__Archaea(100);p__Parvarchaeota(100);c__Parvarchaea(100);o__YLA114(100);unclassified(100);unclassified(100);unclassified(100);
CvsU	Otu04425	2.40997	0.806539	5.66874	1.93836	2.9245	0.00345012	0.00789857	MVS-107 [O] Otu04425	k__Bacteria(100);p__Planctomycetes(100);c__C6(100);o__MVS-107(100);unclassified(100);unclassified(100);unclassified(100);
CvsU	Otu04430	2.03859	2.03859	3.78663	1.6432	2.30442	0.0211993	0.0266981	Pirellulaceae [F] Otu04430	k__Bacteria(100);p__Planctomycetes(100);c__Planctomycetia(100);o__Pirellulales(100);f__Pirellulaceae(100);unclassified(100);unclassified(100);
CvsU	Otu04438	1.70264	1.70264	5.24791	2.13166	2.46188	0.0138209	0.0185115	IIb [O] Otu04438	k__Bacteria(100);p__Elusimicrobia(100);c__Elusimicrobia(100);o__IIb(100);unclassified(100);unclassified(100);unclassified(100);
CvsU	Otu04470	2.43668	1.66885	6.00112	2.01689	2.97544	0.00292571	0.00713435	WCHD3-30 [O] Otu04470	k__Archaea(100);p__Parvarchaeota(100);c__Parvarchaea(100);o__WCHD3-30(100);unclassified(100);unclassified(100);unclassified(100);
CvsU	Otu04503	1.88242	0.717805	4.97317	1.93979	2.56376	0.0103545	0.014838	Saprospiraceae [F] Otu04503	k__Bacteria(100);p__Bacteroidetes(100);c__Saprospirae(100);o__Saprospirales(100);f__Saprospiraceae(100);unclassified(100);unclassified(100);
CvsU	Otu04562	2.27973	1.56136	5.57433	1.95016	2.8584	0.00425777	0.00877978	YLA114 [O] Otu04562	k__Archaea(100);p__Parvarchaeota(100);c__Parvarchaea(100);o__YLA114(100);unclassified(100);unclassified(100);unclassified(100);
CvsU	Otu04599	1.69891	0.721394	5.47134	2.06918	2.64422	0.00818806	0.0126154	Cystobacterineae [F] Otu04599	k__Bacteria(100);p__Proteobacteria(100);c__Deltaproteobacteria(100);o__Myxococcales(100);f__Cystobacterineae(100);unclassified(100);unclassified(100);
CvsU	Otu04608	2.26874	0.596129	3.76162	1.57223	2.39253	0.0167326	0.0216643	MSBL3 [G] Otu04608	k__Bacteria(100);p__Verrucomicrobia(100);c__Verrucomicrobiae(100);o__Verrucomicrobiales(100);f__Verrucomicrobiaceae(100);g__MSBL3(100);unclassified(100);
CvsU	Otu04647	1.91822	1.91822	5.3001	1.98379	2.67171	0.00754662	0.0119259	Pirellulaceae [F] Otu04647	k__Bacteria(100);p__Planctomycetes(100);c__Planctomycetia(100);o__Pirellulales(100);f__Pirellulaceae(100);unclassified(100);unclassified(100);
CvsU	Otu04668	2.01335	0.459687	-5.24517	2.14148	-2.44932	0.0143127	0.0190664	Clostridiales [O] Otu04668	k__Bacteria(100);p__Firmicutes(100);c__Clostridia(100);o__Clostridiales(100);unclassified(100);unclassified(100);unclassified(100);
CvsU	Otu04683	2.06253	0.989477	5.73455	2.04858	2.79928	0.00512164	0.00979215	Gammaproteobacteria [C] Otu04683	k__Bacteria(100);p__Proteobacteria(100);c__Gammaproteobacteria(100);unclassified(100);unclassified(100);unclassified(100);unclassified(100);
CvsU	Otu04691	1.9695	0.3939	-5.29496	2.12167	-2.49565	0.0125727	0.0172145	Leucothrix [G] Otu04691	k__Bacteria(100);p__Proteobacteria(100);c__Gammaproteobacteria(100);o__Thiotrichales(100);f__Thiotrichaceae(100);g__Leucothrix(100);unclassified(100);
CvsU	Otu04692	1.96353	0.817516	5.4691	2.10788	2.5946	0.00947006	0.0139855	ABY1 [C] Otu04692	k__Bacteria(100);p__OD1(100);c__ABY1(100);unclassified(100);unclassified(100);unclassified(100);unclassified(100);
CvsU	Otu04709	1.92533	0.534877	3.69295	1.65416	2.23252	0.0255804	0.0314116	Rhodospirillaceae [F] Otu04709	k__Bacteria(100);p__Proteobacteria(100);c__Alphaproteobacteria(100);o__Rhodospirillales(100);f__Rhodospirillaceae(100);unclassified(100);unclassified(100);
CvsU	Otu04793	1.82582	0.76018	5.57699	2.05956	2.70785	0.00677199	0.0111899	Bacteria [D] Otu04793	k__Bacteria(100);unclassified(100);unclassified(100);unclassified(100);unclassified(100);unclassified(100);unclassified(100);
CvsU	Otu05032	1.92387	0.73361	3.69812	1.65706	2.23173	0.0256326	0.0314233	At12OctB3 [C] Otu05032	k__Bacteria(100);p__Bacteroidetes(100);c__At12OctB3(100);unclassified(100);unclassified(100);unclassified(100);unclassified(100);
