# Supplementary material for: Microbial communities in marine sediments modify success of an invasive macrophyte
Source: Sci Rep. 2017 Aug 29;7:9845. doi: 10.1038/s41598-017-10231-2 (PMC5575248; doi:10.1038/s41598-017-10231-2)
Supplement: Supplementary file 3 — Supplementary Table 3 [file 41598_2017_10231_MOESM3_ESM.xlsx]

## Sheet: Suppl.Table.3
Supplementary Table 3 Differentially abundant OTUs (GLM contrast: Padjusted < 0.05) in marine sediment in the presence of Zostera muelleri or Caulerpa taxifolia (ZvsC). Statistical data was generated using negative binomial generalised linear models. CNAbaseMean = 16S copy number adjusted baseMean.
Contrast	OTU	baseMean	CNAbaseMean	LFC	LFCSE	stat	pvalue	padj	LowTax	FullTax
ZvsC	Otu00005	1204.36	343.549	0.677284	0.14913	4.54158	5.58345e-06	0.00038069	Desulfococcus [G] Otu00005	k__Bacteria(100);p__Proteobacteria(100);c__Deltaproteobacteria(100);o__Desulfobacterales(100);f__Desulfobacteraceae(100);g__Desulfococcus(100);unclassified(100);
ZvsC	Otu00013	754.097	294.13	0.570086	0.158874	3.58829	0.000332858	0.00674712	Piscirickettsiaceae [F] Otu00013	k__Bacteria(100);p__Proteobacteria(100);c__Gammaproteobacteria(100);o__Thiotrichales(100);f__Piscirickettsiaceae(100);unclassified(100);unclassified(100);
ZvsC	Otu00014	739.201	313.881	1.29146	0.193472	6.67516	2.46955e-11	6.17387e-09	Myxococcales [O] Otu00014	k__Bacteria(100);p__Proteobacteria(100);c__Deltaproteobacteria(100);o__Myxococcales(100);unclassified(100);unclassified(100);unclassified(100);
ZvsC	Otu00016	552.78	210.786	0.906633	0.223643	4.05394	5.03627e-05	0.00171691	Flammeovirgaceae [F] Otu00016	k__Bacteria(100);p__Bacteroidetes(100);c__Cytophagia(100);o__Cytophagales(100);f__Flammeovirgaceae(100);unclassified(100);unclassified(100);
ZvsC	Otu00018	409.754	130.944	0.760802	0.198122	3.84006	0.000123004	0.00318115	Desulfobulbaceae [F] Otu00018	k__Bacteria(100);p__Proteobacteria(100);c__Deltaproteobacteria(100);o__Desulfobacterales(100);f__Desulfobulbaceae(100);unclassified(94);unclassified(94);
ZvsC	Otu00032	219.64	219.64	-0.575955	0.201699	-2.85551	0.00429671	0.0414893	Congregibacter [G] Otu00032	k__Bacteria(100);p__Proteobacteria(100);c__Gammaproteobacteria(100);o__Alteromonadales(100);f__OM60(100);g__Congregibacter(51);unclassified(51);
ZvsC	Otu00033	199.426	77.7846	-0.914778	0.265586	-3.44437	0.000572392	0.0089416	Piscirickettsiaceae [F] Otu00033	k__Bacteria(100);p__Proteobacteria(100);c__Gammaproteobacteria(100);o__Thiotrichales(72);f__Piscirickettsiaceae(71);unclassified(71);unclassified(71);
ZvsC	Otu00034	165.119	165.119	-1.13471	0.326571	-3.47461	0.000511593	0.00852654	MBGB [C] Otu00034	k__Archaea(100);p__Crenarchaeota(100);c__MBGB(100);unclassified(100);unclassified(100);unclassified(100);unclassified(100);
ZvsC	Otu00035	165.101	82.5506	-0.893573	0.253441	-3.52577	0.000422261	0.00754038	GCA004 [O] Otu00035	k__Bacteria(100);p__Chloroflexi(100);c__Anaerolineae(100);o__GCA004(100);unclassified(100);unclassified(100);unclassified(100);
ZvsC	Otu00036	154.015	70.7413	-1.6011	0.232288	-6.89275	5.47225e-12	2.05209e-09	Thiotrichaceae [F] Otu00036	k__Bacteria(100);p__Proteobacteria(100);c__Gammaproteobacteria(100);o__Thiotrichales(98);f__Thiotrichaceae(96);unclassified(96);unclassified(96);
ZvsC	Otu00038	238.676	115.125	-1.2895	0.368148	-3.50268	0.000460608	0.00800241	Helicobacteraceae [F] Otu00038	k__Bacteria(100);p__Proteobacteria(100);c__Epsilonproteobacteria(100);o__Campylobacterales(100);f__Helicobacteraceae(100);unclassified(100);unclassified(100);
ZvsC	Otu00041	159.426	39.8566	-1.70955	0.37969	-4.5025	6.71597e-06	0.000399203	Sulfurimonas [G] Otu00041	k__Bacteria(100);p__Proteobacteria(100);c__Epsilonproteobacteria(100);o__Campylobacterales(100);f__Helicobacteraceae(100);g__Sulfurimonas(79);unclassified(79);
ZvsC	Otu00043	172.135	82.5801	-0.986095	0.223347	-4.41509	1.00968e-05	0.000540899	Gammaproteobacteria [C] Otu00043	k__Bacteria(100);p__Proteobacteria(100);c__Gammaproteobacteria(100);unclassified(84);unclassified(84);unclassified(84);unclassified(84);
ZvsC	Otu00047	124.259	124.259	-0.903572	0.253354	-3.56644	0.000361869	0.00695901	OM60 [F] Otu00047	k__Bacteria(100);p__Proteobacteria(100);c__Gammaproteobacteria(100);o__Alteromonadales(100);f__OM60(97);unclassified(97);unclassified(97);
ZvsC	Otu00048	101.312	56.3203	-1.10217	0.26361	-4.18106	2.90156e-05	0.00120898	Chromatiaceae [F] Otu00048	k__Bacteria(100);p__Proteobacteria(100);c__Gammaproteobacteria(100);o__Chromatiales(98);f__Chromatiaceae(97);unclassified(97);unclassified(97);
ZvsC	Otu00050	127.828	49.8585	-1.40128	0.320251	-4.37557	1.21115e-05	0.000605574	Piscirickettsiaceae [F] Otu00050	k__Bacteria(100);p__Proteobacteria(100);c__Gammaproteobacteria(100);o__Thiotrichales(91);f__Piscirickettsiaceae(91);unclassified(91);unclassified(91);
ZvsC	Otu00051	116.99	56.125	-1.32118	0.331426	-3.98635	6.70967e-05	0.00218794	Gammaproteobacteria [C] Otu00051	k__Bacteria(100);p__Proteobacteria(100);c__Gammaproteobacteria(100);unclassified(52);unclassified(52);unclassified(52);unclassified(52);
ZvsC	Otu00052	120.574	57.8444	-1.18264	0.251623	-4.70006	2.60085e-06	0.000274548	HTCC2089 [F] Otu00052	k__Bacteria(100);p__Proteobacteria(100);c__Gammaproteobacteria(100);o__HTCC2188(100);f__HTCC2089(100);unclassified(100);unclassified(100);
ZvsC	Otu00054	82.4583	31.443	-1.64513	0.365898	-4.49615	6.91952e-06	0.000399203	Bacteroidetes [P] Otu00054	k__Bacteria(100);p__Bacteroidetes(100);unclassified(63);unclassified(63);unclassified(63);unclassified(63);unclassified(63);
ZvsC	Otu00055	88.8907	44.4454	-1.15568	0.295868	-3.90607	9.38101e-05	0.00273439	S0208 [O] Otu00055	k__Bacteria(100);p__Chloroflexi(100);c__Anaerolineae(100);o__S0208(94);unclassified(94);unclassified(94);unclassified(94);
ZvsC	Otu00056	93.045	35.4799	-0.94498	0.274795	-3.43885	0.000584184	0.0089416	Flammeovirgaceae [F] Otu00056	k__Bacteria(100);p__Bacteroidetes(100);c__Cytophagia(100);o__Cytophagales(100);f__Flammeovirgaceae(100);unclassified(100);unclassified(100);
ZvsC	Otu00058	101.695	101.695	-2.59731	0.295813	-8.78026	1.63094e-18	1.22321e-15	BA059 [F] Otu00058	k__Bacteria(100);p__Caldithrix(100);c__Caldithrixae(100);o__Caldithrixales(100);f__BA059(100);unclassified(100);unclassified(100);
ZvsC	Otu00059	107.768	107.768	-0.964419	0.27028	-3.56823	0.000359405	0.00695901	Desulfuromonadaceae [F] Otu00059	k__Bacteria(100);p__Proteobacteria(100);c__Deltaproteobacteria(100);o__Desulfuromonadales(100);f__Desulfuromonadaceae(100);unclassified(100);unclassified(100);
ZvsC	Otu00060	67.9147	33.9574	-1.33544	0.323639	-4.12633	3.68606e-05	0.00138227	GCA004 [O] Otu00060	k__Bacteria(100);p__Chloroflexi(100);c__Anaerolineae(100);o__GCA004(100);unclassified(100);unclassified(100);unclassified(100);
ZvsC	Otu00062	77.0463	36.9623	-1.49109	0.285009	-5.23171	1.67952e-07	2.51928e-05	Gammaproteobacteria [C] Otu00062	k__Bacteria(100);p__Proteobacteria(100);c__Gammaproteobacteria(100);unclassified(75);unclassified(75);unclassified(75);unclassified(75);
ZvsC	Otu00064	84.2108	71.9596	-1.18572	0.303755	-3.90355	9.47921e-05	0.00273439	OS-K [C] Otu00064	k__Bacteria(100);p__Acidobacteria(100);c__OS-K(100);unclassified(100);unclassified(100);unclassified(100);unclassified(100);
ZvsC	Otu00068	75.9421	34.1498	-1.55754	0.333109	-4.67577	2.92851e-06	0.000274548	Desulfarculaceae [F] Otu00068	k__Bacteria(100);p__Proteobacteria(100);c__Deltaproteobacteria(100);o__Desulfarculales(100);f__Desulfarculaceae(100);unclassified(100);unclassified(100);
ZvsC	Otu00069	63.919	28.7433	-1.33854	0.289032	-4.63113	3.6367e-06	0.000303058	Sva0485 [O] Otu00069	k__Bacteria(100);p__Proteobacteria(100);c__Deltaproteobacteria(100);o__Sva0485(100);unclassified(100);unclassified(100);unclassified(100);
ZvsC	Otu00071	70.0574	70.0574	-1.55145	0.340158	-4.56098	5.09154e-06	0.00038069	Ignavibacteriaceae [F] Otu00071	k__Bacteria(100);p__Chlorobi(100);c__Ignavibacteria(100);o__Ignavibacteriales(100);f__Ignavibacteriaceae(97);unclassified(97);unclassified(97);
ZvsC	Otu00073	49.5479	23.7701	-1.30738	0.321838	-4.06222	4.86074e-05	0.00171691	Gammaproteobacteria [C] Otu00073	k__Bacteria(100);p__Proteobacteria(100);c__Gammaproteobacteria(100);unclassified(85);unclassified(85);unclassified(85);unclassified(85);
ZvsC	Otu00074	66.6276	31.964	-1.20165	0.278726	-4.31122	1.62353e-05	0.000761029	Gammaproteobacteria [C] Otu00074	k__Bacteria(100);p__Proteobacteria(100);c__Gammaproteobacteria(100);unclassified(100);unclassified(100);unclassified(100);unclassified(100);
ZvsC	Otu00077	84.7419	14.2991	-1.63384	0.312279	-5.23201	1.67678e-07	2.51928e-05	HTCC [G] Otu00077	k__Bacteria(100);p__Proteobacteria(100);c__Gammaproteobacteria(100);o__Alteromonadales(100);f__HTCC2188(100);g__HTCC(100);unclassified(100);
ZvsC	Otu00078	63.2022	28.4209	-1.47756	0.355675	-4.15424	3.26364e-05	0.00128828	IndB3-24 [O] Otu00078	k__Bacteria(100);p__Proteobacteria(100);c__Deltaproteobacteria(100);o__IndB3-24(100);unclassified(100);unclassified(100);unclassified(100);
ZvsC	Otu00080	51.6099	24.7594	-0.890009	0.323213	-2.75363	0.00589378	0.0480154	Gammaproteobacteria [C] Otu00080	k__Bacteria(100);p__Proteobacteria(100);c__Gammaproteobacteria(100);unclassified(90);unclassified(90);unclassified(90);unclassified(90);
ZvsC	Otu00083	78.1348	37.4844	-1.41597	0.467603	-3.02815	0.00246054	0.0271383	Gammaproteobacteria [C] Otu00083	k__Bacteria(100);p__Proteobacteria(100);c__Gammaproteobacteria(100);unclassified(99);unclassified(99);unclassified(99);unclassified(99);
ZvsC	Otu00086	41.6581	14.086	-1.23531	0.356561	-3.46452	0.000531182	0.00866057	Bacteroidales [O] Otu00086	k__Bacteria(100);p__Bacteroidetes(100);c__Bacteroidia(96);o__Bacteroidales(96);unclassified(69);unclassified(69);unclassified(69);
ZvsC	Otu00087	50.6027	24.2762	-1.13336	0.345611	-3.27929	0.00104068	0.0141912	Thiohalorhabdaceae [F] Otu00087	k__Bacteria(100);p__Proteobacteria(100);c__Gammaproteobacteria(100);o__Thiohalorhabdales(55);f__Thiohalorhabdaceae(52);unclassified(52);unclassified(52);
ZvsC	Otu00088	50.0471	24.0096	-1.28014	0.4321	-2.9626	0.00305057	0.0322243	Gammaproteobacteria [C] Otu00088	k__Bacteria(100);p__Proteobacteria(100);c__Gammaproteobacteria(100);unclassified(100);unclassified(100);unclassified(100);unclassified(100);
ZvsC	Otu00089	70.0675	25.1953	-1.14001	0.357733	-3.18676	0.00143876	0.0186046	Rhodobacteraceae [F] Otu00089	k__Bacteria(100);p__Proteobacteria(100);c__Alphaproteobacteria(100);o__Rhodobacterales(100);f__Rhodobacteraceae(100);unclassified(52);unclassified(52);
ZvsC	Otu00092	53.5278	53.5278	-1.84029	0.564742	-3.25865	0.00111946	0.0147297	B10 [O] Otu00092	k__Archaea(100);p__Crenarchaeota(100);c__MCG(100);o__B10(100);unclassified(100);unclassified(100);unclassified(100);
ZvsC	Otu00093	39.4872	15.0573	-1.24478	0.407972	-3.05113	0.00227982	0.0259071	Bacteroidetes [P] Otu00093	k__Bacteria(100);p__Bacteroidetes(100);unclassified(56);unclassified(56);unclassified(56);unclassified(56);unclassified(56);
ZvsC	Otu00104	51.8241	14.7831	-1.60048	0.380061	-4.21112	2.54112e-05	0.00112108	Desulfococcus [G] Otu00104	k__Bacteria(100);p__Proteobacteria(100);c__Deltaproteobacteria(100);o__Desulfobacterales(100);f__Desulfobacteraceae(100);g__Desulfococcus(99);unclassified(99);
ZvsC	Otu00112	37.6173	10.7305	-1.20758	0.411186	-2.93683	0.00331588	0.0340673	Desulfococcus [G] Otu00112	k__Bacteria(100);p__Proteobacteria(100);c__Deltaproteobacteria(100);o__Desulfobacterales(100);f__Desulfobacteraceae(100);g__Desulfococcus(100);unclassified(100);
ZvsC	Otu00117	40.3358	40.3358	-1.62704	0.429325	-3.78976	0.000150795	0.00353425	LCP-6 [G] Otu00117	k__Bacteria(100);p__Nitrospirae(100);c__Nitrospira(100);o__Nitrospirales(100);f__Thermodesulfovibrionaceae(100);g__LCP-6(100);unclassified(100);
ZvsC	Otu00172	25.3634	9.67158	1.65083	0.450039	3.6682	0.000244263	0.00545303	Saprospiraceae [F] Otu00172	k__Bacteria(100);p__Bacteroidetes(100);c__Saprospirae(100);o__Saprospirales(100);f__Saprospiraceae(100);unclassified(100);unclassified(100);
ZvsC	Otu00203	20.9113	10.032	1.23271	0.440974	2.79542	0.00518326	0.0441755	HOC36 [O] Otu00203	k__Bacteria(100);p__Proteobacteria(100);c__Gammaproteobacteria(100);o__HOC36(100);unclassified(100);unclassified(100);unclassified(100);
ZvsC	Otu00232	17.7794	5.07165	-1.94228	0.547385	-3.54829	0.000387735	0.00727003	Desulfococcus [G] Otu00232	k__Bacteria(100);p__Proteobacteria(100);c__Deltaproteobacteria(100);o__Desulfobacterales(100);f__Desulfobacteraceae(100);g__Desulfococcus(75);unclassified(75);
ZvsC	Otu00279	18.1826	8.72295	-1.46225	0.507053	-2.88382	0.00392889	0.038772	Marinicellaceae [F] Otu00279	k__Bacteria(100);p__Proteobacteria(100);c__Gammaproteobacteria(100);o__Marinicellales(100);f__Marinicellaceae(100);unclassified(100);unclassified(100);
ZvsC	Otu00322	16.0169	7.31645	1.7502	0.615499	2.84354	0.00446155	0.0414923	Alphaproteobacteria [C] Otu00322	k__Bacteria(100);p__Proteobacteria(100);c__Alphaproteobacteria(100);unclassified(67);unclassified(67);unclassified(67);unclassified(67);
ZvsC	Otu00329	18.9971	7.90943	-3.17588	0.954195	-3.32833	0.000873673	0.0123633	Lentisphaera [G] Otu00329	k__Bacteria(100);p__Lentisphaerae(100);c__Lentisphaeria(100);o__Lentisphaerales(100);f__Lentisphaeraceae(100);g__Lentisphaera(100);unclassified(100);
ZvsC	Otu00338	7.37905	2.92573	2.63849	0.928409	2.84194	0.00448394	0.0414923	Desulfuromonadales [O] Otu00338	k__Bacteria(100);p__Proteobacteria(100);c__Deltaproteobacteria(100);o__Desulfuromonadales(100);unclassified(100);unclassified(100);unclassified(100);
ZvsC	Otu00348	11.4874	3.67099	3.31562	0.94797	3.49759	0.000469475	0.00800241	Desulfobulbaceae [F] Otu00348	k__Bacteria(100);p__Proteobacteria(100);c__Deltaproteobacteria(100);o__Desulfobacterales(100);f__Desulfobulbaceae(100);unclassified(72);unclassified(72);
ZvsC	Otu00380	20.8604	10.4302	2.57577	0.715158	3.60168	0.000316171	0.00658689	JdFBGBact [F] Otu00380	k__Bacteria(100);p__Actinobacteria(100);c__Acidimicrobiia(100);o__Acidimicrobiales(100);f__JdFBGBact(100);unclassified(100);unclassified(100);
ZvsC	Otu00389	13.4871	6.4703	4.35475	0.874765	4.97819	6.41823e-07	8.02279e-05	Gammaproteobacteria [C] Otu00389	k__Bacteria(100);p__Proteobacteria(100);c__Gammaproteobacteria(100);unclassified(75);unclassified(75);unclassified(75);unclassified(75);
ZvsC	Otu00409	12.8527	6.19945	-1.98701	0.654677	-3.03509	0.0024046	0.0269172	Helicobacteraceae [F] Otu00409	k__Bacteria(100);p__Proteobacteria(100);c__Epsilonproteobacteria(100);o__Campylobacterales(100);f__Helicobacteraceae(100);unclassified(100);unclassified(100);
ZvsC	Otu00426	11.499	3.84834	-2.54441	0.69422	-3.66514	0.000247204	0.00545303	MSBL9 [O] Otu00426	k__Bacteria(100);p__Planctomycetes(100);c__Phycisphaerae(100);o__MSBL9(100);unclassified(100);unclassified(100);unclassified(100);
ZvsC	Otu00431	13.8338	4.42083	1.83312	0.592781	3.0924	0.00198544	0.0232668	Desulfobulbaceae [F] Otu00431	k__Bacteria(100);p__Proteobacteria(100);c__Deltaproteobacteria(100);o__Desulfobacterales(100);f__Desulfobulbaceae(100);unclassified(100);unclassified(100);
ZvsC	Otu00543	11.8721	3.79395	3.12264	0.913053	3.42	0.000626213	0.00920901	Desulfobulbaceae [F] Otu00543	k__Bacteria(100);p__Proteobacteria(100);c__Deltaproteobacteria(100);o__Desulfobacterales(100);f__Desulfobulbaceae(100);unclassified(54);unclassified(54);
ZvsC	Otu00580	9.96543	4.78082	-2.53562	0.873728	-2.90207	0.00370701	0.037571	Gammaproteobacteria [C] Otu00580	k__Bacteria(100);p__Proteobacteria(100);c__Gammaproteobacteria(100);unclassified(100);unclassified(100);unclassified(100);unclassified(100);
ZvsC	Otu00602	11.9625	2.99063	-3.41502	0.896872	-3.8077	0.000140267	0.00339356	Sulfurimonas [G] Otu00602	k__Bacteria(100);p__Proteobacteria(100);c__Epsilonproteobacteria(100);o__Campylobacterales(100);f__Helicobacteraceae(100);g__Sulfurimonas(100);unclassified(100);
ZvsC	Otu00640	10.3628	2.95603	1.98019	0.703934	2.81304	0.00490758	0.0433022	Desulfococcus [G] Otu00640	k__Bacteria(100);p__Proteobacteria(100);c__Deltaproteobacteria(100);o__Desulfobacterales(100);f__Desulfobacteraceae(100);g__Desulfococcus(100);unclassified(100);
ZvsC	Otu00641	11.4301	4.75893	2.24961	0.655616	3.43129	0.000600729	0.00901093	LD1-PA13 [O] Otu00641	k__Bacteria(100);p__WS3(100);c__PRR-12(100);o__LD1-PA13(100);unclassified(100);unclassified(100);unclassified(100);
ZvsC	Otu00668	9.97659	3.80098	3.80376	0.993385	3.82909	0.000128618	0.00321544	Marinilabiaceae [F] Otu00668	k__Bacteria(100);p__Bacteroidetes(100);c__Bacteroidia(100);o__Bacteroidales(100);f__Marinilabiaceae(100);unclassified(100);unclassified(100);
ZvsC	Otu00690	8.72051	4.18358	-2.73483	1	-2.73483	0.00624124	0.0497971	Gammaproteobacteria [C] Otu00690	k__Bacteria(100);p__Proteobacteria(100);c__Gammaproteobacteria(100);unclassified(100);unclassified(100);unclassified(100);unclassified(100);
ZvsC	Otu00707	6.23246	2.10741	6.88832	1.78005	3.86974	0.000108949	0.00302637	Bacteroidales [O] Otu00707	k__Bacteria(100);p__Bacteroidetes(100);c__Bacteroidia(67);o__Bacteroidales(67);unclassified(67);unclassified(67);unclassified(67);
ZvsC	Otu00719	10.4652	2.6163	-3.05715	0.888901	-3.43925	0.000583327	0.0089416	Sulfurimonas [G] Otu00719	k__Bacteria(100);p__Proteobacteria(100);c__Epsilonproteobacteria(100);o__Campylobacterales(100);f__Helicobacteraceae(100);g__Sulfurimonas(100);unclassified(100);
ZvsC	Otu00918	6.14227	2.94669	2.44321	0.861849	2.83485	0.0045847	0.0414923	Gammaproteobacteria [C] Otu00918	k__Bacteria(100);p__Proteobacteria(100);c__Gammaproteobacteria(100);unclassified(100);unclassified(100);unclassified(100);unclassified(100);
ZvsC	Otu01070	9.45632	4.72816	2.8976	0.917281	3.1589	0.00158366	0.0199969	JdFBGBact [F] Otu01070	k__Bacteria(100);p__Actinobacteria(100);c__Acidimicrobiia(100);o__Acidimicrobiales(100);f__JdFBGBact(100);unclassified(100);unclassified(100);
ZvsC	Otu01072	11.4959	3.38834	4.15412	1.05122	3.95172	7.759e-05	0.00242469	Phaeobacter [G] Otu01072	k__Bacteria(100);p__Proteobacteria(100);c__Alphaproteobacteria(100);o__Rhodobacterales(100);f__Rhodobacteraceae(100);g__Phaeobacter(100);unclassified(100);
ZvsC	Otu01119	6.09123	1.94656	4.71962	1.50844	3.12881	0.00175515	0.0212317	Desulfobulbaceae [F] Otu01119	k__Bacteria(100);p__Proteobacteria(100);c__Deltaproteobacteria(100);o__Desulfobacterales(100);f__Desulfobulbaceae(100);unclassified(100);unclassified(100);
ZvsC	Otu01159	9.05178	3.01726	-6.81664	1.77225	-3.84632	0.000119905	0.00318115	TG3-2 [O] Otu01159	k__Bacteria(100);p__Fibrobacteres(100);c__TG3(100);o__TG3-2(100);unclassified(100);unclassified(100);unclassified(100);
ZvsC	Otu01162	6.61522	4.53069	3.71773	1.02088	3.64169	0.000270858	0.0058041	YLA114 [O] Otu01162	k__Archaea(100);p__Parvarchaeota(100);c__Parvarchaea(100);o__YLA114(100);unclassified(100);unclassified(100);unclassified(100);
ZvsC	Otu01235	3.15105	1.743	4.49916	1.52929	2.942	0.00326102	0.0339689	SJA-88 [G] Otu01235	k__Bacteria(100);p__Spirochaetes(100);c__Leptospirae(100);o__Leptospirales(100);f__Sediment-4(100);g__SJA-88(100);unclassified(100);
ZvsC	Otu01300	5.84426	1.94809	3.21695	1.16591	2.75918	0.00579474	0.0477589	Ucp1540 [O] Otu01300	k__Bacteria(100);p__Fibrobacteres(100);c__Fibrobacteria(100);o__Ucp1540(100);unclassified(100);unclassified(100);unclassified(100);
ZvsC	Otu01308	8.02436	3.84961	-3.55481	1.28544	-2.76544	0.0056846	0.0476011	Gammaproteobacteria [C] Otu01308	k__Bacteria(100);p__Proteobacteria(100);c__Gammaproteobacteria(100);unclassified(100);unclassified(100);unclassified(100);unclassified(100);
ZvsC	Otu01313	7.54502	2.87707	3.59995	1.10406	3.26066	0.00111155	0.0147297	Saprospiraceae [F] Otu01313	k__Bacteria(100);p__Bacteroidetes(100);c__Saprospirae(100);o__Saprospirales(100);f__Saprospiraceae(100);unclassified(100);unclassified(100);
ZvsC	Otu01671	3.70421	1.77706	6.50259	1.98219	3.2805	0.00103622	0.0141912	Gammaproteobacteria [C] Otu01671	k__Bacteria(100);p__Proteobacteria(100);c__Gammaproteobacteria(100);unclassified(100);unclassified(100);unclassified(100);unclassified(100);
ZvsC	Otu01685	3.81364	1.81068	-5.35228	1.73834	-3.07895	0.00207729	0.0239688	Chloroflexi [P] Otu01685	k__Bacteria(100);p__Chloroflexi(100);unclassified(100);unclassified(100);unclassified(100);unclassified(100);unclassified(100);
ZvsC	Otu01809	4.53278	1.85441	4.02851	1.4192	2.83859	0.00453138	0.0414923	Treponema [G] Otu01809	k__Bacteria(100);p__Spirochaetes(100);c__Spirochaetes(100);o__Spirochaetales(100);f__Spirochaetaceae(100);g__Treponema(100);unclassified(100);
ZvsC	Otu01947	4.11579	4.11579	4.20421	1.34973	3.11485	0.00184036	0.0219091	Thermodesulfovibrionaceae [F] Otu01947	k__Bacteria(100);p__Nitrospirae(100);c__Nitrospira(100);o__Nitrospirales(100);f__Thermodesulfovibrionaceae(100);unclassified(100);unclassified(100);
ZvsC	Otu01955	3.50818	1.62635	6.54524	1.95871	3.34161	0.000832951	0.0120137	Spirochaetes [C] Otu01955	k__Bacteria(100);p__Spirochaetes(100);c__Spirochaetes(100);unclassified(100);unclassified(100);unclassified(100);unclassified(100);
ZvsC	Otu02038	2.33152	1.11853	5.34386	1.8723	2.85417	0.00431489	0.0414893	HOC36 [O] Otu02038	k__Bacteria(100);p__Proteobacteria(100);c__Gammaproteobacteria(100);o__HOC36(100);unclassified(100);unclassified(100);unclassified(100);
ZvsC	Otu02075	4.40539	4.40539	6.33117	1.78857	3.5398	0.000400427	0.00732489	IIb [O] Otu02075	k__Bacteria(100);p__Elusimicrobia(100);c__Elusimicrobia(100);o__IIb(100);unclassified(100);unclassified(100);unclassified(100);
ZvsC	Otu02569	3.97582	1.51606	6.13221	1.94306	3.15595	0.00159975	0.0199969	Bacteroidetes [P] Otu02569	k__Bacteria(100);p__Bacteroidetes(100);unclassified(75);unclassified(75);unclassified(75);unclassified(75);unclassified(75);
ZvsC	Otu02676	2.50359	1.16064	5.80419	2.07621	2.79556	0.00518093	0.0441755	Spirochaetes [C] Otu02676	k__Bacteria(100);p__Spirochaetes(100);c__Spirochaetes(100);unclassified(100);unclassified(100);unclassified(100);unclassified(100);
ZvsC	Otu02727	2.66011	1.33005	5.84034	2.07935	2.80874	0.0049736	0.0433744	Octadecabacter [G] Otu02727	k__Bacteria(100);p__Proteobacteria(100);c__Alphaproteobacteria(100);o__Rhodobacterales(100);f__Rhodobacteraceae(100);g__Octadecabacter(100);unclassified(100);
ZvsC	Otu02928	2.63934	1.00643	4.25577	1.54738	2.75031	0.00595391	0.0480154	Rhodothermaceae [F] Otu02928	k__Bacteria(100);p__Bacteroidetes(100);c__Rhodothermi(100);o__Rhodothermales(100);f__Rhodothermaceae(100);unclassified(100);unclassified(100);
ZvsC	Otu03141	2.46665	1.02699	6.00649	2.02149	2.97133	0.00296516	0.0317696	BB34 [C] Otu03141	k__Bacteria(100);p__GN02(100);c__BB34(100);unclassified(100);unclassified(100);unclassified(100);unclassified(100);
ZvsC	Otu03190	2.65237	0.940616	5.85494	2.07529	2.82126	0.00478352	0.04271	lectus [S] Otu03190	k__Bacteria(100);p__Bacteroidetes(100);c__Flavobacteriia(100);o__Flavobacteriales(100);f__Flavobacteriaceae(100);g__Algibacter(75);s__lectus(75);
ZvsC	Otu03242	3.40663	1.56471	6.31746	2.01193	3.14	0.0016895	0.0207725	Thiotrichaceae [F] Otu03242	k__Bacteria(100);p__Proteobacteria(100);c__Gammaproteobacteria(100);o__Thiotrichales(100);f__Thiotrichaceae(100);unclassified(67);unclassified(67);
ZvsC	Otu03311	2.43821	1.21911	5.84127	2.06088	2.83436	0.00459181	0.0414923	Bacteriovoracaceae [F] Otu03311	k__Bacteria(100);p__Proteobacteria(100);c__Deltaproteobacteria(100);o__Bdellovibrionales(100);f__Bacteriovoracaceae(100);unclassified(100);unclassified(100);
ZvsC	Otu03442	2.24301	0.913032	5.88225	2.03157	2.89543	0.00378645	0.0378645	Methylophaga [G] Otu03442	k__Bacteria(100);p__Proteobacteria(100);c__Gammaproteobacteria(100);o__Thiotrichales(100);f__Piscirickettsiaceae(100);g__Methylophaga(100);unclassified(100);
ZvsC	Otu03593	2.41936	0.882321	5.99985	2.01924	2.97134	0.00296504	0.0317696	Proteobacteria [P] Otu03593	k__Bacteria(100);p__Proteobacteria(100);unclassified(67);unclassified(67);unclassified(67);unclassified(67);unclassified(67);
ZvsC	Otu03749	2.20267	0.839923	5.31839	1.92426	2.76386	0.00571213	0.0476011	Bacteroidetes [P] Otu03749	k__Bacteria(100);p__Bacteroidetes(100);unclassified(100);unclassified(100);unclassified(100);unclassified(100);unclassified(100);
